# Supplementary material for: Hemiaqua­bis(2-fluoro­benzoato-κ2 O,O′)bis­(1,10-phenanthroline-κ2 N,N′)lead(II) dihydrate
Source: Acta Crystallogr Sect E Struct Rep Online. 2009 Jul 18;65(Pt 8):m936–7. doi: 10.1107/S1600536809027524 (PMC2977250; doi:10.1107/S1600536809027524)
Supplement: Supplementary file 2 [file e-65-0m936-Isup2.hkl]

# 
# h,k,l, Fc-squared, Fo-squared, sigma(Fo-squared) and status flag 
# 
data_I
_shelx_title ' 37-3 in P-1' 
_shelx_refln_list_code          4 
_shelx_F_calc_maximum      289.75 
_exptl_crystal_F_000       874.00 
_reflns_d_resolution_high  0.6995 
 
loop_ 
 _symmetry_equiv_pos_as_xyz 
 'x, y, z' 
 '-x, -y, -z' 
 
_cell_length_a     9.8326 
_cell_length_b    11.5677 
_cell_length_c    15.7661 
_cell_angle_alpha  81.110 
_cell_angle_beta   77.226 
_cell_angle_gamma  86.200 
 
_shelx_F_squared_multiplier     1.000 
 
loop_ 
 _refln_index_h 
 _refln_index_k 
 _refln_index_l 
 _refln_F_squared_calc 
 _refln_F_squared_meas 
 _refln_F_squared_sigma 
 _refln_observed_status 
   2   0   0     8334.11     9102.17    140.45 o 
   3   0   0      326.17      320.88      7.18 o 
   4   0   0     1084.27     1275.90     17.19 o 
   5   0   0     4162.20     4172.21     47.36 o 
   6   0   0     4450.76     4584.01     57.80 o 
   7   0   0     1597.58     1709.41     27.80 o 
   8   0   0     2950.43     3071.13     44.14 o 
   9   0   0        5.29       -8.41     14.72 o 
  10   0   0      797.33      865.80     66.91 o 
  11   0   0      264.74      261.52     29.76 o 
  12   0   0      106.55       90.46     29.38 o 
  13   0   0      171.47      150.43     35.36 o 
 -13   1   0       25.18       26.58     33.11 o 
 -12   1   0      306.70      358.77     34.76 o 
 -11   1   0       63.44       27.86     24.29 o 
 -10   1   0      403.04      401.36     27.81 o 
  -9   1   0     1438.54     1359.73     80.69 o 
  -8   1   0       64.62       45.17     12.09 o 
  -7   1   0     4650.13     4670.54     54.93 o 
  -6   1   0      289.65      303.28     12.04 o 
  -5   1   0     3047.04     3139.94     37.12 o 
  -4   1   0     9621.12     9645.60    110.00 o 
  -3   1   0       86.43      104.03      7.96 o 
  -2   1   0      618.21      520.90     23.47 o 
  -1   1   0     4233.61     5225.60     95.64 o 
   2   1   0      159.58       97.43     13.73 o 
   3   1   0    31634.54    32523.52    400.48 o 
   4   1   0     4292.16     4451.75     53.83 o 
   5   1   0      778.38      726.69     16.57 o 
   6   1   0     7646.36     7501.82     90.03 o 
   7   1   0      707.09      665.98     21.15 o 
   8   1   0     1322.22     1256.29     34.56 o 
   9   1   0     1227.79     1268.41     30.24 o 
  10   1   0       72.67       79.71     16.81 o 
  11   1   0      711.89      740.41     37.87 o 
  12   1   0       62.39        9.90     28.19 o 
  13   1   0       45.80       35.45     33.97 o 
 -13   2   0       55.34       32.81     50.34 o 
 -12   2   0       82.98       56.87     30.22 o 
 -11   2   0      316.64      285.27     29.33 o 
 -10   2   0       36.13       10.04     17.08 o 
  -9   2   0      460.58      468.59     22.13 o 
  -8   2   0     1203.74     1110.10     27.82 o 
  -7   2   0      200.67      164.58     10.94 o 
  -6   2   0     8223.29     7625.40     96.36 o 
  -5   2   0     1937.62     1893.00     27.78 o 
  -4   2   0    11132.77    10673.12    136.89 o 
  -3   2   0     2553.86     2704.06     33.94 o 
  -2   2   0     1036.51     1126.83     17.07 o 
  -1   2   0    43475.91    40713.54    730.47 o 
   0   2   0     7384.28     8505.94    218.44 o 
   1   2   0     1297.35     1221.39     23.56 o 
   2   2   0     3688.76     3528.29     88.50 o 
   3   2   0     1789.29     1818.97     26.75 o 
   4   2   0    16943.11    17670.98    226.51 o 
   5   2   0     2757.82     2661.59     35.36 o 
   6   2   0     3020.67     3090.01     41.40 o 
   7   2   0     3891.92     3761.38     50.27 o 
   8   2   0      174.70      158.01     16.59 o 
   9   2   0     1355.74     1271.62     30.32 o 
  10   2   0      543.12      621.47     23.78 o 
  11   2   0      119.02      119.12     19.54 o 
  12   2   0      376.93      381.06     36.48 o 
  13   2   0        3.52       28.53     32.95 o 
 -13   3   0      106.68       69.24     52.32 o 
 -12   3   0       52.81       57.05     29.29 o 
 -11   3   0      224.74      220.67     28.93 o 
 -10   3   0      870.56      944.77     38.47 o 
  -9   3   0       40.62       12.44     17.40 o 
  -8   3   0     1269.34     1292.73     28.50 o 
  -7   3   0     1179.92     1092.12     21.97 o 
  -6   3   0     2199.47     2132.23     35.70 o 
  -5   3   0    12907.04    12390.17    162.85 o 
  -4   3   0      913.21      890.61     15.52 o 
  -3   3   0     6747.63     6665.58     70.64 o 
  -2   3   0      375.43      535.39     35.42 o 
  -1   3   0     1180.04     1019.98     18.89 o 
   0   3   0    11312.52    11797.07    302.79 o 
   1   3   0     9024.67     9182.94    168.94 o 
   2   3   0    10181.62     9641.68    123.66 o 
   3   3   0    11033.99    11563.62    148.82 o 
   4   3   0     2105.58     2206.40     29.19 o 
   5   3   0     7388.17     7287.13     86.59 o 
   6   3   0     1178.73     1085.86     19.89 o 
   7   3   0     1114.04     1080.48     32.76 o 
   8   3   0     2320.83     2097.92     46.60 o 
   9   3   0       43.54       42.29     15.55 o 
  10   3   0      740.37      832.60     41.50 o 
  11   3   0      253.19      259.90     23.80 o 
  12   3   0       53.60       71.34     28.45 o 
  13   3   0      111.81      108.83     33.03 o 
 -13   4   0        6.75       15.97     48.61 o 
 -12   4   0      144.06      181.84     31.71 o 
 -11   4   0       30.72       39.70     22.13 o 
 -10   4   0      121.16      120.10     18.09 o 
  -9   4   0      529.83      606.92     21.91 o 
  -8   4   0        6.90       11.92     11.48 o 
  -7   4   0     2421.76     2466.26     76.42 o 
  -6   4   0     1466.60     1364.94     32.55 o 
  -5   4   0     3153.84     3234.10     43.30 o 
  -4   4   0     4189.17     4271.08     87.31 o 
  -3   4   0      166.83      157.74      7.96 o 
  -2   4   0     8226.73     7983.76    105.59 o 
  -1   4   0    13747.91    14125.90    182.19 o 
   0   4   0     8272.24     8820.31    130.69 o 
   1   4   0    20133.90    20660.82    237.81 o 
   2   4   0     4867.03     4665.99     73.22 o 
   3   4   0     5228.82     5381.48     63.21 o 
   4   4   0     2715.75     2780.49     49.19 o 
   5   4   0      171.89      161.61      8.01 o 
   6   4   0     3504.71     3438.62     59.50 o 
   7   4   0      899.37      771.97     23.59 o 
   8   4   0     1517.22     1505.35     35.57 o 
   9   4   0      798.57      884.49     29.88 o 
  10   4   0       20.70        6.75     17.35 o 
  11   4   0      494.96      452.59     37.08 o 
  12   4   0       61.76       61.21     25.60 o 
  13   4   0       46.00        0.80     31.70 o 
 -12   5   0       68.50       50.00     26.41 o 
 -11   5   0      568.96      533.45     34.63 o 
 -10   5   0       41.15       52.84     17.05 o 
  -9   5   0      754.08      757.18     34.46 o 
  -8   5   0      555.36      659.43     21.70 o 
  -7   5   0      152.31      157.56     15.08 o 
  -6   5   0     3587.65     3467.21     75.88 o 
  -5   5   0     1610.01     1596.70     26.66 o 
  -4   5   0     3453.41     3716.87     50.62 o 
  -3   5   0     5284.09     5346.12     67.05 o 
  -2   5   0      588.91      642.49     13.27 o 
  -1   5   0    10934.61    11169.28    145.88 o 
   0   5   0     5223.29     5420.78     72.80 o 
   1   5   0     8801.34     8993.25    106.36 o 
   2   5   0    15189.35    15825.96    183.76 o 
   3   5   0      449.48      568.75      9.85 o 
   4   5   0    13322.29    13822.19    157.88 o 
   5   5   0     2885.56     2934.56     50.71 o 
   6   5   0      721.99      653.07     24.66 o 
   7   5   0     2892.72     2725.31     51.20 o 
   8   5   0      112.42       91.04     14.63 o 
   9   5   0      845.19      889.88     29.79 o 
  10   5   0      643.01      601.82     27.10 o 
  11   5   0       48.34       38.37     21.65 o 
  12   5   0      237.21      246.57     28.20 o 
  13   5   0       22.60       65.27     51.63 o 
 -12   6   0       13.06        0.73     38.05 o 
 -11   6   0       24.76       27.62     26.66 o 
 -10   6   0      209.33      184.83     25.54 o 
  -9   6   0        0.70        8.74     19.29 o 
  -8   6   0      922.65      903.69     36.37 o 
  -7   6   0      825.72      858.12     66.38 o 
  -6   6   0      808.73      752.46     41.37 o 
  -5   6   0     3985.14     3855.39     52.98 o 
  -4   6   0       84.73      105.86      8.80 o 
  -3   6   0     3661.52     3928.35     51.76 o 
  -2   6   0     2811.71     2796.10     42.31 o 
  -1   6   0     1426.11     1501.68     25.37 o 
   0   6   0     5067.23     5350.87     65.70 o 
   1   6   0     2368.30     2585.26     34.92 o 
   2   6   0     2693.58     2474.56     33.63 o 
   3   6   0     7017.76     7054.69    110.92 o 
   4   6   0      202.53      214.82     12.06 o 
   5   6   0     5434.14     5340.95     85.71 o 
   6   6   0      509.29      502.75     20.61 o 
   7   6   0     1216.76     1168.32     29.23 o 
   8   6   0     1543.48     1481.93     35.40 o 
   9   6   0       26.47       60.25     17.38 o 
  10   6   0      692.82      755.22     29.97 o 
  11   6   0      201.65      173.05     24.41 o 
  12   6   0       78.59       58.54     27.23 o 
 -12   7   0      124.08      144.10     59.06 o 
 -11   7   0       48.99       62.38     28.83 o 
 -10   7   0      143.84      144.86     26.52 o 
  -9   7   0      322.61      358.10     37.64 o 
  -8   7   0        1.40       -7.19     16.86 o 
  -7   7   0     1067.82      918.48     37.47 o 
  -6   7   0      653.40      677.45     38.69 o 
  -5   7   0     1865.64     1687.42     32.95 o 
  -4   7   0     3070.71     2998.49     43.15 o 
  -3   7   0        1.30       -8.03      8.03 o 
  -2   7   0     3580.61     3291.74     49.54 o 
  -1   7   0     2100.30     2059.99     33.29 o 
   0   7   0     1478.27     1581.76     22.39 o 
   1   7   0     5321.26     5452.14     68.29 o 
   2   7   0      287.10      294.71     11.42 o 
   3   7   0     5209.02     5449.03    111.20 o 
   4   7   0     3086.29     3125.79     70.55 o 
   5   7   0      429.98      439.67     14.24 o 
   6   7   0     2687.34     2649.63     48.42 o 
   7   7   0      112.90      149.47     14.26 o 
   8   7   0      990.05      939.26     28.24 o 
   9   7   0      748.54      770.74     28.30 o 
  10   7   0       26.57       25.27     19.63 o 
  11   7   0      376.20      389.89     61.13 o 
  12   7   0       41.45       68.95     35.59 o 
 -11   8   0      107.08      159.55     52.06 o 
 -10   8   0        0.72        7.34     25.73 o 
  -9   8   0      230.84      236.93     26.11 o 
  -8   8   0      311.41      299.10     27.75 o 
  -7   8   0       36.98       36.28     15.08 o 
  -6   8   0     1288.39     1147.77     33.10 o 
  -5   8   0      312.04      283.38     21.66 o 
  -4   8   0      952.93      893.06     23.20 o 
  -3   8   0     2545.18     2513.92     42.38 o 
  -2   8   0      299.21      285.12     20.34 o 
  -1   8   0     6113.12     5613.38     70.61 o 
   0   8   0     1615.91     1748.70     27.93 o 
   1   8   0     1033.89     1013.96     16.94 o 
   2   8   0     2655.12     2471.69     38.15 o 
   3   8   0      140.01      131.85     16.95 o 
   4   8   0     2598.29     2729.50     65.36 o 
   5   8   0     1616.64     1558.24     48.82 o 
   6   8   0      352.25      355.07     25.25 o 
   7   8   0     1456.02     1466.40     59.02 o 
   8   8   0      127.35      129.17     15.83 o 
   9   8   0      482.29      547.74     24.83 o 
  10   8   0      247.46      248.91     22.70 o 
  11   8   0       46.85       52.41     28.28 o 
  12   8   0      136.16       96.87     64.32 o 
 -11   9   0       60.03       34.10     54.74 o 
 -10   9   0      107.39      113.20     29.05 o 
  -9   9   0        7.08        3.79     23.18 o 
  -8   9   0      184.08      202.53     23.49 o 
  -7   9   0      236.61      245.12     20.83 o 
  -6   9   0       23.62       28.04     18.64 o 
  -5   9   0     1209.65     1265.69     31.28 o 
  -4   9   0      294.70      266.36     16.32 o 
  -3   9   0     2003.24     1965.25     36.42 o 
  -2   9   0     2491.74     2483.10     45.40 o 
  -1   9   0      538.24      613.60     16.54 o 
   0   9   0     2552.30     2545.90     32.06 o 
   1   9   0      166.30      171.34      9.21 o 
   2   9   0     1896.46     1855.05     34.61 o 
   3   9   0     2781.20     2778.59     66.46 o 
   4   9   0        2.54        6.81     17.01 o 
   5   9   0     2033.79     2030.12     85.78 o 
   6   9   0      298.04      358.89     26.94 o 
   7   9   0      655.35      623.96     42.13 o 
   8   9   0      824.13      789.91     63.46 o 
   9   9   0        4.00       -8.59     17.88 o 
  10   9   0      275.57      375.53     28.40 o 
  11   9   0      101.67      110.99     28.81 o 
 -10  10   0       57.83       60.26     54.91 o 
  -9  10   0      159.69      183.44     28.68 o 
  -8  10   0       18.20       -4.74     23.12 o 
  -7  10   0      522.39      500.92     25.93 o 
  -6  10   0      203.49      178.57     19.35 o 
  -5  10   0      349.24      330.85     22.46 o 
  -4  10   0     1164.27     1263.70     30.52 o 
  -3  10   0       67.36       23.39     13.35 o 
  -2  10   0     2158.26     2144.37     39.55 o 
  -1  10   0     1466.41     1511.87     24.28 o 
   0  10   0      643.66      703.33     16.14 o 
   1  10   0     1700.39     1719.33     27.83 o 
   2  10   0      114.76      124.74     12.53 o 
   3  10   0     1474.58     1401.55     44.83 o 
   4  10   0     1657.78     1615.51     63.89 o 
   5  10   0       93.12       60.95     33.84 o 
   6  10   0     1225.34     1183.52     71.40 o 
   7  10   0      222.82      207.90     43.60 o 
   8  10   0      370.43      448.18     58.80 o 
   9  10   0      326.30      270.07     57.33 o 
  10  10   0       11.28      -31.69     53.96 o 
  11  10   0      129.71       35.40     63.03 o 
  -9  11   0       43.13       66.65     51.20 o 
  -8  11   0      135.83      136.92     29.12 o 
  -7  11   0       74.62       59.69     20.63 o 
  -6  11   0      369.67      365.02     24.40 o 
  -5  11   0       56.02       69.33     18.36 o 
  -4  11   0      374.93      341.52     20.49 o 
  -3  11   0      886.21      912.47     43.57 o 
  -2  11   0        0.68       -5.64     12.27 o 
  -1  11   0      982.92     1034.98     21.30 o 
   0  11   0      557.16      605.42     19.87 o 
   1  11   0     1061.31     1132.26     34.53 o 
   2  11   0     1731.34     1908.58     59.74 o 
   3  11   0        6.82       17.61     32.29 o 
   4  11   0      916.01      825.48     58.45 o 
   5  11   0      261.31      296.83     48.69 o 
   6  11   0      260.92      244.60     46.19 o 
   7  11   0      712.23      652.54     61.99 o 
   8  11   0       23.84      -36.95     44.98 o 
   9  11   0      257.39      192.79     60.18 o 
  10  11   0      149.43      160.68     60.61 o 
  -8  12   0      159.37      109.13     56.98 o 
  -7  12   0       65.04       81.84     27.37 o 
  -6  12   0       35.63       40.07     22.35 o 
  -5  12   0      296.01      355.35     47.24 o 
  -4  12   0        2.29        5.22     17.49 o 
  -3  12   0      524.59      466.18     22.10 o 
  -2  12   0      387.50      416.14     34.90 o 
  -1  12   0       44.07       25.86     15.97 o 
   0  12   0     1041.21     1108.53     44.17 o 
   1  12   0      143.99      111.20     38.42 o 
   2  12   0      579.67      593.92     51.20 o 
   3  12   0     1074.89      998.76     65.62 o 
   4  12   0       49.30      113.53     40.92 o 
   5  12   0      450.33      477.19     58.62 o 
   6  12   0      204.72      199.35     49.04 o 
   7  12   0       97.03       98.43     49.39 o 
   8  12   0      304.18      268.94     61.82 o 
   9  12   0        1.08      -21.67     51.89 o 
  -7  13   0       62.57      101.79     52.41 o 
  -6  13   0      106.65      120.54     28.60 o 
  -5  13   0       38.56       53.07     26.57 o 
  -4  13   0      313.76      296.65     28.03 o 
  -3  13   0        1.09        3.99     22.72 o 
  -2  13   0      294.87      289.31     23.93 o 
  -1  13   0      335.31      327.48     46.71 o 
   0  13   0      129.09      145.31     43.00 o 
   1  13   0      608.74      659.54     58.02 o 
   2  13   0       40.94       66.13     43.95 o 
   3  13   0      488.96      546.78     60.44 o 
   4  13   0      283.72      413.99     58.36 o 
   5  13   0       69.74       30.65     45.85 o 
   6  13   0      321.84      330.67     57.67 o 
   7  13   0       54.30       54.31     57.07 o 
   8  13   0       98.73       78.57     61.65 o 
  -6  14   0       97.10       49.90     54.91 o 
  -5  14   0        5.92       28.01     27.54 o 
  -4  14   0      114.26      116.35     32.07 o 
  -3  14   0      270.59      346.79     37.03 o 
   0  14   0      116.07       73.56     45.50 o 
   1  14   0      170.95      149.80     49.13 o 
   2  14   0      383.83      450.60     59.83 o 
   3  14   0       12.83       15.11     48.78 o 
   4  14   0      260.77      383.51     58.97 o 
   5  14   0      129.93      187.79     54.65 o 
   6  14   0       35.45       28.75     57.41 o 
   7  14   0      194.53      213.86     68.81 o 
   1  15   0       15.26       58.36     53.96 o 
   2  15   0       91.84       96.27     55.86 o 
   3  15   0      272.77      282.15     63.20 o 
   4  15   0        7.79       62.68     58.88 o 
   5  15   0      143.59      148.67     61.13 o 
   2  16   0       48.39       -1.38     60.00 o 
   3  16   0      146.86      227.85     67.26 o 
  -5 -15   1       81.33       84.87     62.34 o 
  -4 -15   1      180.26      143.93     61.39 o 
  -3 -15   1        0.18       48.61     56.03 o 
  -2 -15   1      195.82      202.64     55.17 o 
  -7 -14   1       15.10       -7.68     56.38 o 
  -6 -14   1      225.81      318.24     62.94 o 
  -5 -14   1       18.33      -37.21     51.89 o 
  -4 -14   1      202.01      226.21     53.79 o 
  -3 -14   1      292.95      411.57     56.90 o 
  -2 -14   1       20.09        8.29     47.14 o 
  -1 -14   1      321.07      355.11     56.72 o 
   4 -14   1      251.10      235.77     34.88 o 
   5 -14   1       40.73       24.70     37.08 o 
  -8 -13   1      131.38      131.23     60.09 o 
  -7 -13   1       99.98      105.16     56.12 o 
  -6 -13   1       76.85      115.95     51.54 o 
  -5 -13   1      437.81      458.28     59.66 o 
  -4 -13   1       37.77       29.27     42.31 o 
  -3 -13   1      736.39      709.79     64.32 o 
  -2 -13   1      173.63      226.46     48.69 o 
  -1 -13   1       52.20       58.54     38.25 o 
   0 -13   1      664.81      729.21     59.06 o 
   3 -13   1      350.32      316.53     33.13 o 
   4 -13   1       20.49       10.91     24.71 o 
   5 -13   1      189.62      213.57     29.44 o 
   6 -13   1       14.76       11.86     25.03 o 
   7 -13   1       32.31       27.98     39.14 o 
  -9 -12   1      206.14      239.24     63.29 o 
  -8 -12   1        2.55       23.31     48.78 o 
  -7 -12   1      427.75      522.69     67.95 o 
  -6 -12   1       78.25      101.19     44.98 o 
  -5 -12   1      258.89      215.41     47.66 o 
  -4 -12   1      926.03      792.24     64.93 o 
  -3 -12   1       16.11       11.31     35.83 o 
  -2 -12   1      527.15      577.73     93.29 o 
  -1 -12   1      408.86      433.27     33.37 o 
   0 -12   1      275.85      321.08     31.04 o 
   1 -12   1      690.31      789.75     32.29 o 
   2 -12   1       74.14       54.01     15.93 o 
   3 -12   1      851.28      886.37     25.49 o 
   4 -12   1      242.74      273.08     22.45 o 
   5 -12   1       58.86       45.70     19.34 o 
   6 -12   1      228.09      238.50     24.11 o 
   7 -12   1       47.69       46.66     22.55 o 
   8 -12   1      103.92      152.82     55.26 o 
 -10 -11   1        3.18      -19.69     56.47 o 
  -9 -11   1      124.58       63.20     56.72 o 
  -8 -11   1      322.97      307.19     56.72 o 
  -7 -11   1       41.98       55.86     47.05 o 
  -6 -11   1      875.63      834.54     64.93 o 
  -5 -11   1      102.09       87.29     38.85 o 
  -4 -11   1     1205.59     1202.60     73.30 o 
  -3 -11   1      683.32      756.39     37.19 o 
  -2 -11   1        2.42       -0.43     15.20 o 
  -1 -11   1     1421.47     1524.86     35.56 o 
   0 -11   1      395.31      401.02     20.26 o 
   1 -11   1      600.16      580.00     17.15 o 
   2 -11   1     1218.79     1293.07     28.34 o 
   3 -11   1        1.57       -2.94     14.28 o 
   4 -11   1      431.39      492.07     32.24 o 
   5 -11   1      165.20      194.62     20.87 o 
   6 -11   1       57.84       63.04     19.51 o 
   7 -11   1      298.03      303.27     28.18 o 
   8 -11   1       16.97       -8.12     28.12 o 
   9 -11   1       79.26       70.88     51.37 o 
 -10 -10   1      277.63      160.59     62.60 o 
  -9 -10   1        0.10       21.24     44.64 o 
  -8 -10   1      501.67      578.03     61.04 o 
  -7 -10   1      320.31      355.97     49.73 o 
  -6 -10   1      133.47      108.73     24.43 o 
  -5 -10   1     1460.90     1408.26     51.46 o 
  -4 -10   1      207.85      188.59     29.53 o 
  -3 -10   1     1411.30     1384.71     46.15 o 
  -2 -10   1     1165.85     1111.22     28.61 o 
  -1 -10   1      563.97      566.06     19.59 o 
   0 -10   1     2906.26     2863.24     36.22 o 
   1 -10   1      248.50      252.31     11.79 o 
   2 -10   1     1224.89     1237.23     23.83 o 
   3 -10   1     1413.61     1454.86     32.30 o 
   4 -10   1       94.29       64.77     14.43 o 
   5 -10   1      940.94      968.55     32.61 o 
   6 -10   1       55.72       72.96     18.39 o 
   7 -10   1      162.91      134.88     19.69 o 
   8 -10   1      246.92      267.63     27.56 o 
   9 -10   1        1.55       -9.20     25.47 o 
  10 -10   1       72.18       53.10     49.47 o 
 -11  -9   1       14.00       25.10     27.15 o 
 -10  -9   1      195.88      200.39     26.02 o 
  -9  -9   1      367.28      402.32     22.59 o 
  -8  -9   1       61.29       36.61     34.28 o 
  -7  -9   1     1050.49     1000.43     42.89 o 
  -6  -9   1      276.57      354.84     28.34 o 
  -5  -9   1     1048.91     1087.87     74.98 o 
  -4  -9   1     2967.35     2780.01     68.84 o 
  -3  -9   1       22.25       15.48     17.31 o 
  -2  -9   1     3659.61     3800.95     59.43 o 
  -1  -9   1     1493.78     1441.82     24.04 o 
   0  -9   1      856.57      879.81     16.80 o 
   1  -9   1     2005.35     1944.01     28.60 o 
   2  -9   1      355.26      387.53     15.95 o 
   3  -9   1     1985.16     1924.70     36.06 o 
   4  -9   1     1247.26     1240.03     28.85 o 
   5  -9   1      726.01      674.71     37.16 o 
   6  -9   1      761.87      778.46     25.58 o 
   7  -9   1      178.24      179.11     19.27 o 
   8  -9   1      128.20      127.64     22.84 o 
   9  -9   1      145.23      212.30     28.28 o 
  10  -9   1        2.86       -6.06     28.25 o 
  11  -9   1      158.92      106.11     54.57 o 
 -11  -8   1      279.65      285.26     27.16 o 
 -10  -8   1        7.86       13.59     19.70 o 
  -9  -8   1      548.26      591.32     25.99 o 
  -8  -8   1      504.41      492.20     26.41 o 
  -7  -8   1       47.92       67.77     14.39 o 
  -6  -8   1     1312.55     1380.49     94.58 o 
  -5  -8   1      224.90      274.17     22.07 o 
  -4  -8   1     2017.37     1981.45     52.82 o 
  -3  -8   1     2728.40     2641.79     65.01 o 
  -2  -8   1      454.59      463.42     16.22 o 
  -1  -8   1     4676.95     4702.25     51.50 o 
   0  -8   1      456.96      481.28     11.55 o 
   1  -8   1     1034.45     1088.50     18.97 o 
   2  -8   1     3965.16     3932.15     58.92 o 
   3  -8   1       28.77        6.69     10.21 o 
   4  -8   1     2688.00     2665.90     47.45 o 
   5  -8   1      436.01      395.30     18.10 o 
   6  -8   1      541.42      518.12     20.80 o 
   7  -8   1      956.64      882.31     31.07 o 
   8  -8   1       11.96       16.90     23.53 o 
   9  -8   1      270.12      219.79     25.16 o 
  10  -8   1      143.24      112.95     26.56 o 
  11  -8   1       35.03       12.86     45.85 o 
 -12  -7   1       51.84       30.38     46.58 o 
 -11  -7   1      101.38       83.73     23.48 o 
 -10  -7   1      511.27      500.62     27.25 o 
  -9  -7   1        0.14       -5.19     16.49 o 
  -8  -7   1     1174.51     1140.42     38.03 o 
  -7  -7   1      706.53      753.90     24.41 o 
  -6  -7   1      802.52      733.80     22.15 o 
  -5  -7   1     3750.73     3527.69     71.79 o 
  -4  -7   1      477.41      528.00     58.62 o 
  -3  -7   1     4094.91     4235.63     90.33 o 
  -2  -7   1     3010.70     3084.84     37.62 o 
  -1  -7   1     1218.33     1267.02     18.06 o 
   0  -7   1     4648.13     4802.43     51.59 o 
   1  -7   1      575.49      670.67     15.92 o 
   2  -7   1     3202.06     3220.35     48.73 o 
   3  -7   1     3258.86     2992.25     46.73 o 
   4  -7   1       28.76       35.81     10.26 o 
   5  -7   1     2494.92     2593.56     44.47 o 
   6  -7   1     1032.93      937.66     26.23 o 
   7  -7   1      290.06      353.87     37.17 o 
   8  -7   1      666.46      626.10     28.58 o 
   9  -7   1       21.30       33.15     20.30 o 
  10  -7   1      212.30      225.69     29.93 o 
  11  -7   1       23.58        6.47     35.12 o 
  12  -7   1       10.70      -19.86     49.64 o 
 -12  -6   1      187.51      152.54     28.41 o 
 -11  -6   1       66.40       57.70     23.50 o 
 -10  -6   1      468.20      459.24     26.49 o 
  -9  -6   1      925.69      950.66     45.32 o 
  -8  -6   1        1.79       -1.90     15.43 o 
  -7  -6   1     1474.96     1515.71     34.95 o 
  -6  -6   1      843.82      827.68     34.99 o 
  -5  -6   1      896.87      854.28     31.04 o 
  -4  -6   1     6217.49     6162.02     81.63 o 
  -3  -6   1      683.61      754.24     26.55 o 
  -2  -6   1     9788.96     9728.50    116.00 o 
  -1  -6   1     2695.09     2793.49     33.98 o 
   0  -6   1     1810.61     1808.04     22.33 o 
   1  -6   1     3773.63     3799.32     61.44 o 
   2  -6   1      607.16      659.66     15.95 o 
   3  -6   1     4948.14     4743.00     67.68 o 
   4  -6   1     2956.14     3168.30     62.88 o 
   5  -6   1      359.71      336.06     14.64 o 
   6  -6   1     3155.39     3118.85     56.43 o 
   7  -6   1      110.34      122.58     16.63 o 
   8  -6   1      674.75      656.06     26.93 o 
   9  -6   1      395.19      410.78     26.43 o 
  10  -6   1        0.79        7.97     21.86 o 
  11  -6   1      256.54      240.50     36.40 o 
  12  -6   1       69.06       45.77     37.20 o 
 -13  -5   1       34.64       73.30     63.46 o 
 -12  -5   1       24.28       31.47     26.36 o 
 -11  -5   1      366.33      391.97     28.05 o 
 -10  -5   1       24.90       39.54     21.14 o 
  -9  -5   1     1291.98     1131.88     62.90 o 
  -8  -5   1     1237.29     1215.83     32.71 o 
  -7  -5   1      584.07      580.75     27.36 o 
  -6  -5   1     3999.58     3962.72     74.21 o 
  -5  -5   1     1192.77     1252.59     27.32 o 
  -4  -5   1     4141.27     4006.35     65.35 o 
  -3  -5   1     9286.94     8933.05    102.72 o 
  -2  -5   1      974.66      967.40     16.22 o 
  -1  -5   1    17045.83    17507.51    184.88 o 
   0  -5   1     6821.89     6819.38     74.53 o 
   1  -5   1     1787.94     1803.70     28.10 o 
   2  -5   1     5832.74     5765.17     78.59 o 
   3  -5   1      163.20      144.22      7.76 o 
   4  -5   1     5201.62     4943.54     63.27 o 
   5  -5   1     2494.23     2633.62     49.39 o 
   6  -5   1      723.22      634.16     21.58 o 
   7  -5   1     1946.61     1919.63     41.11 o 
   8  -5   1       43.96       50.84     17.37 o 
   9  -5   1      474.84      526.70     25.36 o 
  10  -5   1      236.57      251.85     25.38 o 
  11  -5   1       55.14       52.62     21.93 o 
  12  -5   1      138.09      142.11     27.63 o 
 -13  -4   1      110.18       60.87     51.72 o 
 -12  -4   1       92.83       93.61     27.14 o 
 -11  -4   1      146.65      193.81     24.92 o 
 -10  -4   1      701.21      681.84     35.26 o 
  -9  -4   1       32.22       24.23     16.09 o 
  -8  -4   1     2063.15     2032.11     43.91 o 
  -7  -4   1     1287.86     1302.35     40.36 o 
  -6  -4   1     2094.46     2103.90     40.73 o 
  -5  -4   1     4991.67     4989.63     80.52 o 
  -4  -4   1      760.51      801.53     19.33 o 
  -3  -4   1     5710.03     5611.72     73.95 o 
  -2  -4   1     8620.55     8996.34    105.96 o 
  -1  -4   1     2073.51     1787.90     21.96 o 
   0  -4   1    12810.07    12842.17    164.03 o 
   1  -4   1     9896.23     9397.39    122.76 o 
   2  -4   1    19927.03    19860.00    255.41 o 
   3  -4   1    12549.60    12192.89    159.56 o 
   4  -4   1        5.20       -2.34      6.28 o 
   5  -4   1     4987.41     4946.60     55.34 o 
   6  -4   1      775.79      679.53     21.76 o 
   7  -4   1     1218.75     1158.44     25.21 o 
   8  -4   1     1487.85     1460.58     30.19 o 
   9  -4   1        6.35        2.75     13.70 o 
  10  -4   1      693.84      769.54     76.74 o 
  11  -4   1      387.88      400.02     27.43 o 
  12  -4   1       18.94       42.85     25.58 o 
  13  -4   1      102.36       82.19     51.54 o 
 -13  -3   1        2.64      -15.78     31.90 o 
 -12  -3   1      268.66      328.08     34.94 o 
 -11  -3   1      100.03      101.45     23.34 o 
 -10  -3   1      571.62      581.14     28.09 o 
  -9  -3   1     1275.99     1198.16     33.82 o 
  -8  -3   1       25.88       17.37     13.25 o 
  -7  -3   1     3302.53     3225.32     50.13 o 
  -6  -3   1     1261.42     1265.07     38.15 o 
  -5  -3   1     4984.61     4963.27     68.53 o 
  -4  -3   1     5030.28     5129.85     83.82 o 
  -3  -3   1     2550.81     2942.11     48.01 o 
  -2  -3   1    10170.62    11361.19    168.31 o 
  -1  -3   1     4318.55     4113.36     54.80 o 
   0  -3   1     2906.23     2988.19     40.21 o 
   1  -3   1     8399.18     8632.47    128.67 o 
   2  -3   1      103.25      100.01      5.55 o 
   3  -3   1    11107.27    11082.45    127.71 o 
   4  -3   1     6553.24     6611.64     71.12 o 
   5  -3   1     1267.43     1344.27     21.64 o 
   6  -3   1     6272.25     5864.00     84.59 o 
   7  -3   1      445.94      397.84     26.09 o 
   8  -3   1     1313.66     1290.69     49.62 o 
   9  -3   1      418.37      400.42     20.74 o 
  10  -3   1      170.93      179.00     20.74 o 
  11  -3   1      306.42      327.07     27.70 o 
  12  -3   1       23.71       34.90     28.07 o 
  13  -3   1       58.57        3.37     49.99 o 
 -13  -2   1       84.08      137.71     52.15 o 
 -12  -2   1       55.89       -2.44     27.77 o 
 -11  -2   1      586.09      602.10     26.96 o 
 -10  -2   1       32.07       31.45     16.56 o 
  -9  -2   1     1105.11     1087.39     36.81 o 
  -8  -2   1     1626.24     1553.84     44.75 o 
  -7  -2   1      688.89      767.20     20.38 o 
  -6  -2   1     4494.10     4629.64     58.45 o 
  -5  -2   1     5260.42     5420.58     75.24 o 
  -4  -2   1      183.19      198.02      8.49 o 
  -3  -2   1    20556.59    21516.22    273.89 o 
  -2  -2   1    10265.49    10233.61    179.77 o 
  -1  -2   1    26039.73    26604.63    471.27 o 
   0  -2   1     3416.66     3009.72     56.01 o 
   1  -2   1     4026.64     4636.27     86.39 o 
   2  -2   1     3974.09     3738.41     56.63 o 
   3  -2   1      103.07      101.90      6.65 o 
   4  -2   1     4158.64     4443.49     87.34 o 
   5  -2   1     5781.64     5601.28     62.12 o 
   6  -2   1     1825.16     1892.54     25.97 o 
   7  -2   1     4426.39     4289.89     63.01 o 
   8  -2   1       99.06       91.53     14.49 o 
   9  -2   1     1125.23     1146.87     42.87 o 
  10  -2   1      893.62      904.48     44.52 o 
  11  -2   1        4.71        1.05     23.27 o 
  12  -2   1      221.64      253.51     32.13 o 
  13  -2   1       10.76        7.64     33.81 o 
 -13  -1   1      121.04      108.33     35.38 o 
 -12  -1   1      105.79       67.77     31.40 o 
 -11  -1   1      212.53      195.20     24.97 o 
 -10  -1   1      665.78      705.18     30.78 o 
  -9  -1   1       50.07       64.59     14.08 o 
  -8  -1   1     2417.37     2359.40     41.31 o 
  -7  -1   1     1549.30     1553.15     26.43 o 
  -6  -1   1     2080.10     2258.77     32.35 o 
  -5  -1   1     4576.61     4363.40     54.21 o 
  -4  -1   1     1030.75     1219.10     16.75 o 
  -3  -1   1    14177.46    15192.24    157.38 o 
  -2  -1   1    59468.43    58241.94   1127.10 o 
  -1  -1   1       40.27       93.33      6.56 o 
   1  -1   1      225.61      223.59      5.53 o 
   2  -1   1     2684.69     3217.64     48.96 o 
   3  -1   1     4561.00     4793.26     78.76 o 
   4  -1   1      651.73      583.02     11.23 o 
   5  -1   1     5712.13     5726.90     69.90 o 
   6  -1   1     3550.81     3682.34     55.66 o 
   7  -1   1     1405.12     1383.78     24.46 o 
   8  -1   1     2280.49     2242.31     39.96 o 
   9  -1   1      128.39      129.79     16.60 o 
  10  -1   1      830.74      894.10     31.04 o 
  11  -1   1      146.51      124.28     25.67 o 
  12  -1   1       65.70       94.30     56.25 o 
  13  -1   1      176.34      222.47     35.98 o 
 -13   0   1       26.89       60.10     35.35 o 
 -12   0   1      269.27      296.05     33.73 o 
 -11   0   1       37.23       94.04     26.53 o 
 -10   0   1      184.42      209.40     22.19 o 
  -9   0   1     1560.42     1668.24     42.09 o 
  -8   0   1       87.29       55.94     10.74 o 
  -7   0   1     4603.38     4619.10     63.21 o 
  -6   0   1     1138.37     1108.46     18.05 o 
  -5   0   1      573.22      476.96     10.97 o 
  -4   0   1    15142.49    15678.95    163.24 o 
  -3   0   1     2126.72     1983.91     24.95 o 
  -2   0   1    14851.09    15163.31    189.87 o 
   2   0   1      207.68      226.02      8.91 o 
   3   0   1    14563.18    15570.66    193.42 o 
   4   0   1     6956.23     6843.69     88.02 o 
   5   0   1      131.57      126.63      7.08 o 
   6   0   1     4431.50     4446.53     56.08 o 
   7   0   1      894.62      910.72     19.35 o 
   8   0   1     1341.11     1276.06     27.15 o 
   9   0   1     2191.07     2210.14     41.93 o 
  10   0   1        2.93        5.17     19.67 o 
  11   0   1      628.30      636.50     35.10 o 
  12   0   1       38.96        8.86     26.84 o 
  13   0   1       65.14       52.63     32.90 o 
 -13   1   1       76.60      106.63     49.56 o 
 -12   1   1       55.46       65.64     29.33 o 
 -11   1   1      392.89      433.75     32.25 o 
 -10   1   1      102.79      117.50     23.29 o 
  -9   1   1      877.47      806.36     41.60 o 
  -8   1   1     1872.80     1769.57     30.85 o 
  -7   1   1      417.67      414.45     12.22 o 
  -6   1   1     7587.50     7266.10     80.12 o 
  -5   1   1      864.83      867.68     15.99 o 
  -4   1   1     8368.23     8871.42     94.21 o 
  -3   1   1    10539.50     9967.52    126.90 o 
  -2   1   1       44.56       50.16      3.71 o 
  -1   1   1    16464.78    16435.19    288.46 o 
   2   1   1    55948.35    53273.75    936.50 o 
   3   1   1       54.64       39.25      4.13 o 
   4   1   1    18200.04    18926.44    242.35 o 
   5   1   1     5929.50     5710.92     68.79 o 
   6   1   1      878.30      848.64     25.85 o 
   7   1   1     4389.80     4046.93     58.90 o 
   8   1   1       45.89       49.24     10.97 o 
   9   1   1     1456.67     1414.32     31.90 o 
  10   1   1      667.05      625.85     28.41 o 
  11   1   1       33.07       59.98     25.05 o 
  12   1   1      399.35      398.74     33.85 o 
  13   1   1       21.48       25.67     65.40 o 
 -13   2   1      109.93      146.26     51.46 o 
 -12   2   1       63.34       74.60     28.90 o 
 -11   2   1      114.42      117.70     25.87 o 
 -10   2   1      683.43      684.26     34.42 o 
  -9   2   1        2.89        3.41     13.50 o 
  -8   2   1     1819.00     1747.37     44.46 o 
  -7   2   1     1639.70     1539.75     31.63 o 
  -6   2   1      960.82      935.99     17.02 o 
  -5   2   1     9106.53     8892.65     95.69 o 
  -4   2   1      364.67      353.22      8.84 o 
  -3   2   1    10238.17    10808.68    124.32 o 
  -2   2   1     2556.81     2991.04     40.10 o 
  -1   2   1     1351.95     1568.68     45.50 o 
   0   2   1    28043.95    26311.63    668.43 o 
   1   2   1     1269.34     1535.23     28.65 o 
   2   2   1     8762.70     9486.17    167.99 o 
   3   2   1    15208.54    14880.57    271.28 o 
   4   2   1     1198.20     1394.98     20.22 o 
   5   2   1     7965.26     7964.68     93.89 o 
   6   2   1     1525.23     1619.28     25.25 o 
   7   2   1     2276.00     2328.50     45.82 o 
   8   2   1     2485.54     2494.63     42.41 o 
   9   2   1        0.58       -1.72     12.49 o 
  10   2   1      810.79      835.93     26.56 o 
  11   2   1      348.84      371.40     34.99 o 
  12   2   1       78.09       59.87     24.47 o 
  13   2   1      133.49      138.83     35.81 o 
 -13   3   1        2.28      -47.57     47.57 o 
 -12   3   1      226.49      241.32     37.60 o 
 -11   3   1       21.53       -5.06     24.70 o 
 -10   3   1      268.71      284.88     20.50 o 
  -9   3   1      604.77      647.59     22.20 o 
  -8   3   1        3.70       -3.39     11.03 o 
  -7   3   1     3383.01     3354.16     46.96 o 
  -6   3   1     1228.30     1110.64     21.04 o 
  -5   3   1     1052.47     1010.64     29.05 o 
  -4   3   1     9411.97     8895.64     96.61 o 
  -3   3   1       15.48       37.21      3.85 o 
  -2   3   1     6558.65     6694.94     88.64 o 
  -1   3   1    72776.65    75117.35   1903.06 o 
   0   3   1      211.19      337.41     14.94 o 
   1   3   1    12518.03    12198.22    223.42 o 
   2   3   1       34.69       44.61      4.49 o 
   3   3   1    13227.44    14494.85    185.50 o 
   4   3   1     2187.62     1982.64     34.12 o 
   5   3   1       21.58       21.31      6.05 o 
   6   3   1     6515.35     6695.07     81.18 o 
   7   3   1      339.85      361.70     14.79 o 
   8   3   1     1949.72     1885.04     35.08 o 
   9   3   1      882.08      883.77     29.29 o 
  10   3   1        9.56       -8.05     16.57 o 
  11   3   1      687.89      727.70     32.05 o 
  12   3   1      149.86      165.41     31.38 o 
  13   3   1       87.23       68.70     33.58 o 
 -13   4   1       60.18       88.84     53.27 o 
 -12   4   1       26.75       54.26     31.51 o 
 -11   4   1      380.62      387.32     36.25 o 
 -10   4   1       82.15       94.30     17.29 o 
  -9   4   1      544.87      521.93     20.79 o 
  -8   4   1      927.14     1006.32     33.78 o 
  -7   4   1      110.01      117.98     11.00 o 
  -6   4   1     2524.19     2664.21     38.20 o 
  -5   4   1     1606.00     1720.00     24.51 o 
  -4   4   1     6152.50     6008.57     67.07 o 
  -3   4   1     2273.22     2271.00     31.61 o 
  -2   4   1       53.00       56.02      5.16 o 
  -1   4   1    25113.83    25502.32    376.02 o 
   0   4   1     3664.04     3965.01     77.34 o 
   1   4   1     4593.75     5257.34     99.22 o 
   2   4   1    21088.71    22292.90    332.51 o 
   3   4   1        4.70       24.66      7.69 o 
   4   4   1     4605.48     4724.56     99.74 o 
   5   4   1     4125.79     4307.51     53.55 o 
   6   4   1      486.82      506.61     21.86 o 
   7   4   1     2839.44     2793.10     51.34 o 
   8   4   1       72.29       57.45     13.89 o 
   9   4   1     1027.07     1120.85     35.31 o 
  10   4   1      739.86      698.21     39.70 o 
  11   4   1       59.88       57.08     20.87 o 
  12   4   1      257.69      280.30     32.11 o 
  13   4   1       13.71        8.63     31.32 o 
 -12   5   1       20.39        8.77     30.26 o 
 -11   5   1       91.87      114.80     21.07 o 
 -10   5   1      354.69      356.52     22.28 o 
  -9   5   1        0.37        3.55     14.36 o 
  -8   5   1     1188.91     1170.19     37.76 o 
  -7   5   1     1035.17     1048.23     42.72 o 
  -6   5   1      189.37      185.00     14.93 o 
  -5   5   1     3672.59     3790.67     51.73 o 
  -4   5   1      833.43      844.52     17.47 o 
  -3   5   1     4731.80     5010.67     63.30 o 
  -2   5   1     8706.64     9474.89    113.31 o 
  -1   5   1      157.13      178.03     16.79 o 
   0   5   1    16665.93    16810.71    250.17 o 
   1   5   1     1400.03     1660.05     25.44 o 
   2   5   1     6706.11     6672.03     79.69 o 
   3   5   1     5540.49     5639.03     71.60 o 
   4   5   1       63.59       72.28      5.76 o 
   5   5   1     7237.25     7627.31    101.73 o 
   6   5   1     2017.71     1982.96     38.23 o 
   7   5   1      761.03      729.44     23.80 o 
   8   5   1     1882.71     1786.85     89.42 o 
   9   5   1       27.75       14.74     14.92 o 
  10   5   1      891.30      943.35     68.50 o 
  11   5   1      296.47      258.35     24.96 o 
  12   5   1      101.07       97.64     25.60 o 
  13   5   1      119.23      145.39     51.80 o 
 -12   6   1      131.74      148.20     41.31 o 
 -11   6   1      106.48      143.01     29.11 o 
 -10   6   1      116.09      136.48     24.20 o 
  -9   6   1      570.39      594.80     29.08 o 
  -8   6   1       45.62       32.94     16.71 o 
  -7   6   1     1892.86     1802.51     73.31 o 
  -6   6   1     1076.00      985.35     24.75 o 
  -5   6   1     1130.49     1109.68     24.22 o 
  -4   6   1     4387.19     3991.69     53.52 o 
  -3   6   1      107.38      112.55      8.26 o 
  -2   6   1     5362.11     5414.87     68.03 o 
  -1   6   1     3535.19     3509.18     58.42 o 
   0   6   1      415.60      396.58     16.72 o 
   1   6   1    11204.33    11481.42    148.91 o 
   2   6   1     1287.23     1447.02     21.91 o 
   3   6   1     8544.74     8091.58    147.77 o 
   4   6   1     6471.83     6335.57     74.59 o 
   5   6   1      474.77      481.56     16.29 o 
   6   6   1     4458.13     4319.11     77.12 o 
   7   6   1      385.31      416.67     17.57 o 
   8   6   1     1350.89     1220.75     46.66 o 
   9   6   1      894.37      904.81     55.02 o 
  10   6   1        2.25       -4.85     18.23 o 
  11   6   1      402.44      440.43     38.78 o 
  12   6   1       55.00       72.28     26.14 o 
  13   6   1       26.97       44.90     60.61 o 
 -12   7   1       31.71       12.52     52.06 o 
 -11   7   1       93.77      122.89     47.57 o 
 -10   7   1        2.28        9.65     25.13 o 
  -9   7   1      223.82      252.96     25.07 o 
  -8   7   1      393.78      411.19     35.38 o 
  -7   7   1       50.50       47.48     14.10 o 
  -6   7   1     1921.80     1841.38     37.72 o 
  -5   7   1      344.89      311.46     13.85 o 
  -4   7   1     2796.61     2612.76     38.86 o 
  -3   7   1     3192.27     2750.08     39.49 o 
  -2   7   1      393.28      402.74     13.58 o 
  -1   7   1     5142.38     4995.11     81.31 o 
   0   7   1     1734.06     1643.90     25.25 o 
   1   7   1      534.71      566.13     13.79 o 
   2   7   1     2757.87     2729.29     37.25 o 
   3   7   1       34.75       44.34     11.43 o 
   4   7   1     5589.50     5620.09    143.93 o 
   5   7   1     2276.70     2253.39     40.37 o 
   6   7   1      519.88      569.50     19.02 o 
   7   7   1     2176.11     2139.96     86.63 o 
   8   7   1        5.02        1.58     13.71 o 
   9   7   1      700.45      730.21     26.46 o 
  10   7   1      393.60      419.11     24.28 o 
  11   7   1       40.84       43.59     27.02 o 
  12   7   1      176.40      168.93     33.29 o 
 -11   8   1       17.50       46.02     49.56 o 
 -10   8   1      164.55      208.35     30.22 o 
  -9   8   1        0.65        1.41     22.91 o 
  -8   8   1      284.30      340.06     25.52 o 
  -7   8   1      377.42      360.71     27.95 o 
  -6   8   1       67.82       87.83     14.43 o 
  -5   8   1     1860.80     1754.55     35.11 o 
  -4   8   1      233.72      247.41     13.44 o 
  -3   8   1     2934.44     2978.86     47.87 o 
  -2   8   1     1500.29     1452.86     28.51 o 
  -1   8   1      250.74      238.29     11.63 o 
   0   8   1     6145.60     5927.43     73.98 o 
   1   8   1     1885.18     1971.88     27.68 o 
   2   8   1     2429.70     2428.33     34.92 o 
   3   8   1     3290.83     3384.77     74.82 o 
   4   8   1        1.51      -10.90     13.83 o 
   5   8   1     3082.13     3008.78     88.89 o 
   6   8   1      799.74      782.30     33.40 o 
   7   8   1      757.91      792.31     28.01 o 
   8   8   1      947.34      977.86     74.99 o 
   9   8   1        5.77        2.19     22.49 o 
  10   8   1      371.73      375.47     29.20 o 
  11   8   1      114.91       79.39     27.47 o 
  12   8   1       20.77       29.18     60.00 o 
 -11   9   1       12.85       16.49     49.82 o 
 -10   9   1       54.90       43.67     27.13 o 
  -9   9   1      204.78      171.66     28.15 o 
  -8   9   1        6.50       -0.52     20.80 o 
  -7   9   1      654.41      679.67     29.23 o 
  -6   9   1      333.48      369.09     19.70 o 
  -5   9   1      183.48      198.88     16.43 o 
  -4   9   1     1566.07     1604.81     47.11 o 
  -3   9   1      167.39      159.80     15.80 o 
  -2   9   1     1946.33     2087.87     46.44 o 
  -1   9   1      999.91      969.71     20.82 o 
   0   9   1     1126.73     1219.10     21.14 o 
   1   9   1     2789.35     2742.75     36.72 o 
   2   9   1      135.60      146.98     13.83 o 
   3   9   1     1627.96     1603.33     45.63 o 
   4   9   1     1843.62     1847.36     50.15 o 
   5   9   1       12.93       46.80     29.18 o 
   6   9   1     1693.99     1720.37     81.33 o 
   7   9   1      248.06      274.47     41.96 o 
   8   9   1      423.87      452.93     51.46 o 
   9   9   1      471.05      446.58     58.45 o 
  10   9   1        6.94        2.00     22.17 o 
  11   9   1      191.55      204.65     45.93 o 
 -10  10   1       16.32       24.87     49.64 o 
  -9  10   1      114.27       75.24     27.36 o 
  -8  10   1      148.10      196.45     27.66 o 
  -7  10   1       45.79       33.05     19.00 o 
  -6  10   1      584.72      533.80     24.10 o 
  -5  10   1      222.77      235.15     25.98 o 
  -4  10   1      278.54      284.05     17.68 o 
  -3  10   1     1036.50     1095.96     27.84 o 
  -2  10   1        5.55       14.22     11.91 o 
  -1  10   1     3403.96     3517.48     45.61 o 
   0  10   1     1780.29     1908.57     27.21 o 
   1  10   1     1140.05     1233.38     33.93 o 
   2  10   1     1168.87     1157.96     33.23 o 
   3  10   1        1.82        0.35     28.84 o 
   4  10   1     1460.38     1435.37     72.18 o 
   5  10   1     1157.35     1174.98     67.52 o 
   6  10   1      253.71      291.56     46.80 o 
   7  10   1     1283.46     1277.20     76.15 o 
   8  10   1       87.35       96.61     43.26 o 
   9  10   1      363.07      391.89     60.87 o 
  10  10   1      178.17      201.60     54.82 o 
  11  10   1       15.30       -4.66     56.64 o 
  -9  11   1        3.71      -11.22     53.44 o 
  -8  11   1      213.15      201.39     28.42 o 
  -7  11   1      174.85      168.93     22.21 o 
  -6  11   1       81.60      118.50     20.02 o 
  -5  11   1      571.68      533.09     34.22 o 
  -4  11   1       38.75       48.83     15.87 o 
  -3  11   1      626.96      609.38     23.54 o 
  -2  11   1      731.88      732.85     23.36 o 
  -1  11   1       21.28       21.10     14.30 o 
   0  11   1     1985.79     1898.94     37.32 o 
   1  11   1      641.95      667.05     67.90 o 
   2  11   1     1096.14     1206.62     44.81 o 
   3  11   1     1055.67     1125.07     67.26 o 
   4  11   1        2.26       15.11     32.46 o 
   5  11   1      603.19      563.10     53.70 o 
   6  11   1      270.70      296.40     51.20 o 
   7  11   1      139.30      109.22     44.64 o 
   8  11   1      582.79      640.46     64.06 o 
   9  11   1        1.26       36.00     53.10 o 
  10  11   1      242.69      211.36     65.01 o 
  -8  12   1        0.73       14.68     55.34 o 
  -7  12   1       96.90       90.62     26.90 o 
  -6  12   1      110.95      100.74     26.49 o 
  -5  12   1      224.43      213.07     24.77 o 
  -4  12   1      431.12      489.87     30.32 o 
  -3  12   1        1.35       -8.86     24.66 o 
  -2  12   1      477.27      497.80     26.45 o 
  -1  12   1      598.79      679.93     26.64 o 
   0  12   1      212.78      213.78     41.66 o 
   1  12   1      971.88      994.91     42.03 o 
   2  12   1       67.91       68.78     23.89 o 
   3  12   1      873.95      846.72     61.13 o 
   4  12   1      727.10      730.94     59.83 o 
   5  12   1      121.23      103.78     42.65 o 
   6  12   1      607.71      550.32     59.57 o 
   7  12   1      130.76      113.28     48.69 o 
   8  12   1      131.86       85.56     50.77 o 
   9  12   1      212.84      231.56     62.16 o 
  -7  13   1        1.60        0.00     55.60 o 
  -6  13   1      179.84      170.33     29.34 o 
  -5  13   1       46.42       42.73     24.84 o 
  -4  13   1      128.76      147.48     25.87 o 
  -3  13   1      314.40      361.33     26.36 o 
  -2  13   1        3.18       -0.39     20.31 o 
  -1  13   1      544.21      514.51     28.16 o 
   0  13   1      225.43      250.86     30.76 o 
   1  13   1      266.85      159.73     41.18 o 
   2  13   1      520.74      535.47     56.12 o 
   3  13   1       11.64       13.47     39.54 o 
   4  13   1      316.72      371.34     56.72 o 
   5  13   1      211.00      226.21     51.28 o 
   6  13   1       49.11       33.15     51.98 o 
   7  13   1      334.85      343.71     61.39 o 
   8  13   1       18.58      107.23     61.82 o 
  -6  14   1        8.32      -20.29     53.27 o 
  -5  14   1      125.09      110.76     32.75 o 
  -4  14   1       40.14       48.95     26.91 o 
  -3  14   1       92.18       66.24     26.27 o 
  -2  14   1      177.92      216.73     33.24 o 
   0  14   1      448.12      455.69     53.01 o 
   1  14   1       70.53       97.13     47.23 o 
   2  14   1      147.49      174.83     48.09 o 
   3  14   1      421.57      439.63     58.71 o 
   4  14   1       21.47       21.24     46.28 o 
   5  14   1      272.15      313.93     60.00 o 
   6  14   1       92.03       67.00     55.26 o 
   7  14   1       48.61        0.69     59.06 o 
   0  15   1       21.74       63.54     46.45 o 
   1  15   1      227.54      173.54     52.15 o 
   2  15   1       71.70       48.78     50.51 o 
   3  15   1      222.87      211.70     60.70 o 
   4  15   1      120.67      157.39     56.47 o 
   5  15   1        9.42      -46.02     58.71 o 
   6  15   1      130.89       37.90     59.75 o 
   1  16   1       26.99      -12.17     58.36 o 
   2  16   1      248.65      275.85     62.68 o 
   3  16   1        1.06       35.48     57.59 o 
  -4 -15   2      123.67      101.79     56.98 o 
  -3 -15   2      164.75      106.45     59.40 o 
  -2 -15   2        7.34      -18.13     52.84 o 
  -6 -14   2       52.75       83.49     57.41 o 
  -5 -14   2      253.67      281.63     59.14 o 
  -4 -14   2        3.72       26.07     51.89 o 
  -3 -14   2      304.98      369.01     60.61 o 
  -2 -14   2      217.82      263.50     55.08 o 
  -1 -14   2        2.50      -13.21     41.01 o 
   4 -14   2       10.31       -9.15     47.14 o 
   5 -14   2      117.15      167.27     39.95 o 
  -8 -13   2        0.43       27.80     58.97 o 
  -7 -13   2      286.99      198.58     64.67 o 
  -6 -13   2       62.28       60.70     51.54 o 
  -5 -13   2      180.46      226.98     56.72 o 
  -4 -13   2      462.28      474.08     57.85 o 
  -3 -13   2       22.12       40.58     45.24 o 
  -2 -13   2      257.98      222.32     45.67 o 
  -1 -13   2      257.34      321.78     49.30 o 
   2 -13   2       12.03      -23.83     42.74 o 
   3 -13   2      385.63      458.81     38.30 o 
   4 -13   2      200.94      225.79     24.42 o 
   5 -13   2       16.87       24.07     23.14 o 
   6 -13   2      200.23      206.56     30.71 o 
   7 -13   2       12.45      -11.05     53.10 o 
  -9 -12   2      108.64       48.52     59.75 o 
  -8 -12   2      173.52      172.16     58.97 o 
  -7 -12   2       45.04        6.30     47.57 o 
  -6 -12   2      557.56      546.00     64.67 o 
  -5 -12   2       80.15       73.13     45.93 o 
  -4 -12   2      548.85      468.73     56.03 o 
  -3 -12   2      393.26      396.55     51.28 o 
  -2 -12   2        2.47       -4.74     19.64 o 
  -1 -12   2     1012.64      999.43     30.99 o 
   0 -12   2      251.70      292.65     31.79 o 
   1 -12   2      286.09      276.33     26.58 o 
   2 -12   2      678.07      712.29     28.11 o 
   3 -12   2        0.05      -12.35     18.09 o 
   4 -12   2      265.94      252.77     22.68 o 
   5 -12   2       77.79       86.77     21.01 o 
   6 -12   2       76.39       89.81     22.67 o 
   7 -12   2      179.65      188.93     29.34 o 
   8 -12   2        0.80       16.66     51.03 o 
  -9 -11   2       17.91       34.88     56.47 o 
  -8 -11   2      242.95      272.83     61.39 o 
  -7 -11   2      253.61      163.18     52.75 o 
  -6 -11   2       80.73       55.86     40.92 o 
  -5 -11   2      997.11      929.43     43.01 o 
  -4 -11   2       18.39       18.59     23.65 o 
  -3 -11   2     1349.70     1299.30    107.58 o 
  -2 -11   2      775.49      868.15     27.40 o 
  -1 -11   2       40.50       42.64     16.71 o 
   0 -11   2     1044.29     1144.94     31.35 o 
   1 -11   2      155.26      155.64     15.02 o 
   2 -11   2      635.83      567.50     22.79 o 
   3 -11   2     1089.87     1106.49     29.18 o 
   4 -11   2       10.82       -2.64     16.45 o 
   5 -11   2      689.10      647.97     25.83 o 
   6 -11   2      105.67       93.96     19.94 o 
   7 -11   2       52.97       67.72     26.42 o 
   8 -11   2      145.76      133.45     27.93 o 
   9 -11   2        1.60      -34.10     48.69 o 
 -10 -10   2      173.10      118.37     58.11 o 
  -9 -10   2      192.08      159.29     53.70 o 
  -8 -10   2        7.11       33.86     30.39 o 
  -7 -10   2      593.34      614.30     37.67 o 
  -6 -10   2      547.51      497.30     34.37 o 
  -5 -10   2      208.09      261.98     27.33 o 
  -4 -10   2     2323.04     2239.60     63.07 o 
  -3 -10   2       31.34       52.03     16.46 o 
  -2 -10   2     1818.23     1865.41     37.96 o 
  -1 -10   2     1029.46      985.28     28.19 o 
   0 -10   2      582.33      608.02     21.26 o 
   1 -10   2     1240.87     1283.97     22.03 o 
   2 -10   2      221.92      183.36     13.55 o 
   3 -10   2     1275.90     1185.23     29.24 o 
   4 -10   2      546.52      588.43     22.60 o 
   5 -10   2      225.53      200.10     18.69 o 
   6 -10   2      357.55      330.12     31.33 o 
   7 -10   2      131.86      127.07     25.00 o 
   8 -10   2      130.26       86.94     25.64 o 
   9 -10   2      117.61       83.43     45.35 o 
  10 -10   2        1.87       -2.94     48.61 o 
 -11  -9   2      250.42      202.46     68.47 o 
 -10  -9   2       28.98       45.75     21.31 o 
  -9  -9   2      358.75      348.36     36.60 o 
  -8  -9   2      355.12      296.68     33.73 o 
  -7  -9   2      105.46      141.07     25.76 o 
  -6  -9   2      986.06      967.85     41.01 o 
  -5  -9   2      569.56      508.97     30.44 o 
  -4  -9   2     2233.21     2334.77     72.05 o 
  -3  -9   2     2504.44     2361.92     49.78 o 
  -2  -9   2        3.88       10.29     11.45 o 
  -1  -9   2     3309.32     3200.52     46.78 o 
   0  -9   2      383.85      365.06     14.54 o 
   1  -9   2      825.26      812.87     16.81 o 
   2  -9   2     3659.41     3855.33     48.69 o 
   3  -9   2       77.05       52.24     11.86 o 
   4  -9   2     2035.14     2037.06     38.70 o 
   5  -9   2      738.65      756.41     24.41 o 
   6  -9   2      152.56      161.16     17.32 o 
   7  -9   2      773.10      737.29     31.27 o 
   8  -9   2        1.56       16.41     21.53 o 
   9  -9   2      210.00      190.03     27.02 o 
  10  -9   2      136.90      127.46     30.60 o 
  11  -9   2       16.62       17.87     52.15 o 
 -11  -8   2       96.07      111.32     25.00 o 
 -10  -8   2      281.66      297.33     24.90 o 
  -9  -8   2        0.17        6.34     18.01 o 
  -8  -8   2      856.46      875.61     28.92 o 
  -7  -8   2      700.89      664.65     40.79 o 
  -6  -8   2      211.11      200.52     24.04 o 
  -5  -8   2     3216.19     3159.37     75.90 o 
  -4  -8   2       15.27       14.04     17.59 o 
  -3  -8   2     2856.55     2876.90     68.87 o 
  -2  -8   2     2510.84     2543.62     54.13 o 
  -1  -8   2      879.49      796.62     14.94 o 
   0  -8   2     4099.06     4054.64     45.68 o 
   1  -8   2      383.33      382.22     11.65 o 
   2  -8   2     1231.49     1208.52     22.55 o 
   3  -8   2     2594.82     2628.59     43.48 o 
   4  -8   2       18.97       29.39     11.55 o 
   5  -8   2     2021.55     2063.08     39.14 o 
   6  -8   2      571.31      548.73     21.50 o 
   7  -8   2      496.40      498.31     25.46 o 
   8  -8   2      344.31      364.23     25.56 o 
   9  -8   2        8.57        2.73     21.25 o 
  10  -8   2      134.96      142.34     29.01 o 
  11  -8   2       43.60       -5.61     47.05 o 
 -12  -7   2      184.22      156.77     42.00 o 
 -11  -7   2      101.84      100.59     24.91 o 
 -10  -7   2      243.14      255.07     37.98 o 
  -9  -7   2      561.17      551.27     25.98 o 
  -8  -7   2       48.21       27.14     15.10 o 
  -7  -7   2      906.39      964.56     27.80 o 
  -6  -7   2      609.42      612.12     20.70 o 
  -5  -7   2      985.35      975.72     23.55 o 
  -4  -7   2     3561.06     3484.35     78.97 o 
  -3  -7   2        4.29        8.77     14.36 o 
  -2  -7   2     5914.16     6051.56     86.09 o 
  -1  -7   2     2027.56     2149.72     26.43 o 
   0  -7   2     1894.73     1747.34     23.84 o 
   1  -7   2     4738.11     4788.88     55.72 o 
   2  -7   2      213.31      259.41     15.17 o 
   3  -7   2     2798.32     2714.90     46.07 o 
   4  -7   2     2820.11     2771.34     49.57 o 
   5  -7   2      653.79      608.28     19.76 o 
   6  -7   2     1953.17     2076.81     39.85 o 
   7  -7   2      113.80      108.81     17.39 o 
   8  -7   2      654.73      629.81     30.62 o 
   9  -7   2      326.11      340.28     70.23 o 
  10  -7   2        1.22       23.03     24.73 o 
  11  -7   2      190.44      234.53     38.20 o 
  12  -7   2       26.60       57.85     51.37 o 
 -12  -6   2       28.52       40.16     37.55 o 
 -11  -6   2      319.52      325.82     28.38 o 
 -10  -6   2       59.17       32.14     20.88 o 
  -9  -6   2      937.51      947.79     32.37 o 
  -8  -6   2     1236.82     1286.38     40.08 o 
  -7  -6   2       86.47       78.88     13.98 o 
  -6  -6   2     2827.05     2663.34     50.08 o 
  -5  -6   2      748.35      689.85     20.20 o 
  -4  -6   2     1090.30     1083.22     33.25 o 
  -3  -6   2     5922.13     5985.71    121.07 o 
  -2  -6   2      367.13      355.38      9.39 o 
  -1  -6   2    12202.48    12506.25    134.55 o 
   0  -6   2      913.77      849.56     13.47 o 
   1  -6   2     3328.40     3173.66     38.16 o 
   2  -6   2     4109.19     4079.14     58.51 o 
   3  -6   2       82.13      122.79     20.42 o 
   4  -6   2     4192.79     3776.45     72.09 o 
   5  -6   2     1082.21     1010.56     36.55 o 
   6  -6   2       71.20       29.58     13.00 o 
   7  -6   2     1047.13     1041.41     33.80 o 
   8  -6   2       50.54       62.29     19.63 o 
   9  -6   2      246.90      271.84     32.82 o 
  10  -6   2      456.04      427.64     37.26 o 
  11  -6   2       89.24       60.78     34.31 o 
  12  -6   2      112.97      148.24     42.18 o 
 -12  -5   2       74.01       71.36     26.76 o 
 -11  -5   2      106.29      140.37     38.36 o 
 -10  -5   2      651.04      630.51     46.21 o 
  -9  -5   2        0.88        9.54     16.48 o 
  -8  -5   2     1347.70     1373.32     35.54 o 
  -7  -5   2      844.59      891.40     26.66 o 
  -6  -5   2     1200.80     1165.60     32.59 o 
  -5  -5   2     3866.78     3581.40     66.51 o 
  -4  -5   2     1153.36     1050.86     23.81 o 
  -3  -5   2     3481.94     3354.06     46.17 o 
  -2  -5   2    10516.15    10428.05    111.91 o 
  -1  -5   2      402.26      420.14      9.14 o 
   0  -5   2    21098.45    20851.65    204.27 o 
   1  -5   2     1473.16     1505.79     22.16 o 
   2  -5   2     3041.03     2990.66     43.73 o 
   3  -5   2     2293.46     1998.90     32.44 o 
   4  -5   2      218.66      245.14     17.99 o 
   5  -5   2     5176.12     4987.48     83.50 o 
   6  -5   2     1583.73     1530.38     38.88 o 
   7  -5   2      926.47      817.34     22.46 o 
   8  -5   2     1541.86     1560.21     36.85 o 
   9  -5   2       35.42       36.09     14.40 o 
  10  -5   2      563.23      597.18     26.39 o 
  11  -5   2      112.13       93.48     22.38 o 
  12  -5   2       11.29       27.30     25.36 o 
  13  -5   2       70.28       75.11     52.58 o 
 -13  -4   2        8.20       -1.52     48.57 o 
 -12  -4   2      238.12      241.98     29.75 o 
 -11  -4   2       86.69       85.32     23.56 o 
 -10  -4   2      453.29      525.70     41.74 o 
  -9  -4   2     1068.68     1035.18     33.42 o 
  -8  -4   2        5.80        7.17     14.27 o 
  -7  -4   2     3816.23     3531.23     76.96 o 
  -6  -4   2     1391.04     1466.49     32.46 o 
  -5  -4   2     2743.03     2891.69     51.33 o 
  -4  -4   2     5673.73     5705.88    103.06 o 
  -3  -4   2      142.80      137.02      7.07 o 
  -2  -4   2    16281.50    16805.76    174.44 o 
  -1  -4   2     7001.86     7168.17     77.80 o 
   0  -4   2     3857.28     3778.21     46.40 o 
   1  -4   2    16735.59    17214.17    253.83 o 
   2  -4   2     6151.75     5894.68     79.44 o 
   3  -4   2     7811.55     7986.26    106.75 o 
   4  -4   2     5549.83     5163.50     72.42 o 
   5  -4   2      611.93      689.00     16.15 o 
   6  -4   2     3488.98     3381.49     50.29 o 
   7  -4   2      429.95      418.35     15.26 o 
   8  -4   2      829.82      836.45     37.44 o 
   9  -4   2      795.80      818.35     46.92 o 
  10  -4   2      126.89      126.26     19.06 o 
  11  -4   2      372.82      433.72     29.21 o 
  12  -4   2       64.71       64.56     24.66 o 
  13  -4   2       30.87       17.53     50.94 o 
 -13  -3   2       61.57       37.99     52.23 o 
 -12  -3   2       42.33       25.76     25.84 o 
 -11  -3   2      526.92      480.91     29.71 o 
 -10  -3   2       52.39       37.62     18.45 o 
  -9  -3   2      630.79      681.98     26.63 o 
  -8  -3   2     1004.47     1043.69     29.94 o 
  -7  -3   2      270.97      321.88     18.72 o 
  -6  -3   2     4785.77     4606.86     65.92 o 
  -5  -3   2     1578.33     1626.49     28.08 o 
  -4  -3   2     5677.69     5337.07     93.53 o 
  -3  -3   2     4544.93     4500.12     71.00 o 
  -2  -3   2      740.36      868.93     17.82 o 
  -1  -3   2    10878.50    11542.98    148.29 o 
   0  -3   2     4492.50     4641.25     61.29 o 
   1  -3   2     2635.93     2705.34     43.38 o 
   2  -3   2    10968.29    11523.69    171.62 o 
   3  -3   2      311.95      316.17      7.57 o 
   4  -3   2    17318.09    17393.10    220.67 o 
   5  -3   2     5485.72     5562.80     75.58 o 
   6  -3   2     1763.08     1824.92     32.89 o 
   7  -3   2     3133.28     3098.00     47.98 o 
   8  -3   2      116.32      106.45     12.50 o 
   9  -3   2      596.44      576.31     28.23 o 
  10  -3   2      501.04      487.12     24.86 o 
  11  -3   2        2.27       -3.58     21.18 o 
  12  -3   2      187.78      190.90     30.60 o 
  13  -3   2       24.64       -9.41     47.74 o 
 -13  -2   2       89.25       65.51     34.73 o 
 -12  -2   2       70.18       75.53     26.05 o 
 -11  -2   2      158.77      146.23     24.37 o 
 -10  -2   2      783.96      825.48     36.24 o 
  -9  -2   2       70.38       73.09     15.00 o 
  -8  -2   2     2102.01     2157.25     58.23 o 
  -7  -2   2     1688.70     1722.53     35.03 o 
  -6  -2   2     1739.63     1749.91     30.95 o 
  -5  -2   2     6528.68     6591.29    103.97 o 
  -4  -2   2     1901.03     1783.75     24.73 o 
  -3  -2   2     8518.39     8452.99    109.21 o 
  -2  -2   2    14957.76    16302.45    284.65 o 
  -1  -2   2     6464.01     6554.55     84.25 o 
   0  -2   2     9180.11     9790.41    124.94 o 
   1  -2   2     2119.74     2151.10     34.68 o 
   2  -2   2    22384.56    22116.94    276.89 o 
   3  -2   2     4421.17     4167.97     76.54 o 
   4  -2   2      683.21      686.33     30.82 o 
   5  -2   2     7012.55     7001.33    107.37 o 
   6  -2   2     2339.86     2278.84     39.63 o 
   7  -2   2      851.11      850.42     23.84 o 
   8  -2   2     2601.03     2646.89     50.50 o 
   9  -2   2      144.05      134.17     16.93 o 
  10  -2   2     1296.22     1344.47     46.44 o 
  11  -2   2      208.06      211.82     27.22 o 
  12  -2   2       62.40       48.80     28.68 o 
  13  -2   2      154.57      126.56     33.86 o 
 -13  -1   2        6.95      -17.31     34.85 o 
 -12  -1   2      229.53      270.17     35.30 o 
 -11  -1   2       92.75       39.89     23.73 o 
 -10  -1   2      215.03      176.43     18.27 o 
  -9  -1   2     1296.12     1357.77     31.42 o 
  -8  -1   2        7.26        1.32     12.04 o 
  -7  -1   2     3296.73     3256.63     50.75 o 
  -6  -1   2     1763.61     1806.48     28.39 o 
  -5  -1   2     2678.00     2499.03     30.61 o 
  -4  -1   2     6954.39     6753.25     72.60 o 
  -3  -1   2     4343.77     4441.35     48.21 o 
  -2  -1   2     1374.62     1291.59     30.00 o 
  -1  -1   2    17522.34    18360.44    340.69 o 
   0  -1   2     6326.74     5953.28    107.16 o 
   1  -1   2    18392.39    19605.77    344.47 o 
   2  -1   2     1987.71     2203.15     34.85 o 
   3  -1   2     3616.24     3314.30     45.02 o 
   4  -1   2     5304.74     5468.97     71.89 o 
   5  -1   2      901.77      809.40     22.44 o 
   6  -1   2     4352.47     4144.86     52.74 o 
   7  -1   2     1323.07     1320.84     23.62 o 
   8  -1   2      938.73      930.60     60.59 o 
   9  -1   2     1443.37     1508.83     37.13 o 
  10  -1   2       17.72       20.94     18.77 o 
  11  -1   2      395.91      435.81     55.77 o 
  12  -1   2       85.06       64.97     28.32 o 
  13  -1   2       69.53       80.38     33.51 o 
 -13   0   2       63.28       90.58     36.59 o 
 -12   0   2       37.75       38.87     51.11 o 
 -11   0   2      451.09      536.56     31.36 o 
 -10   0   2      114.08       75.23     20.01 o 
  -9   0   2      759.19      741.75     30.42 o 
  -8   0   2     1475.45     1504.25     54.99 o 
  -7   0   2      184.23      200.53      9.96 o 
  -6   0   2     7914.28     7919.24     87.17 o 
  -5   0   2     2746.92     2698.50     32.74 o 
  -4   0   2     9223.90     9162.62     97.21 o 
  -3   0   2    10158.94     9790.10    102.72 o 
  -2   0   2    16892.36    17321.13    214.35 o 
  -1   0   2    14486.60    14902.56    379.80 o 
   0   0   2    23149.39    22246.83    578.64 o 
   1   0   2     1113.19     1484.07     42.91 o 
   2   0   2    34783.00    35279.30    851.55 o 
   3   0   2     2046.10     1987.32     28.09 o 
   4   0   2    14723.47    14612.03    208.99 o 
   5   0   2     4066.78     3963.17     49.48 o 
   6   0   2      833.05      876.34     18.09 o 
   7   0   2     3531.60     3570.59     47.72 o 
   8   0   2       29.90       19.91      9.83 o 
   9   0   2     2017.76     2098.43     77.37 o 
  10   0   2      877.27      884.93     36.07 o 
  11   0   2       85.69       61.03     24.72 o 
  12   0   2      370.47      403.28     35.03 o 
  13   0   2       25.71       30.24     33.20 o 
 -13   1   2      138.13       72.01     48.95 o 
 -12   1   2      109.66      135.63     31.36 o 
 -11   1   2      179.61      105.77     27.05 o 
 -10   1   2      686.32      692.39     30.92 o 
  -9   1   2       21.66       19.40     16.58 o 
  -8   1   2     1427.47     1495.77     32.10 o 
  -7   1   2     2384.54     2418.37     40.03 o 
  -6   1   2     1029.19      945.56     16.88 o 
  -5   1   2     6821.97     6451.36     70.99 o 
  -4   1   2      703.34      653.50     14.36 o 
  -3   1   2     4620.47     5101.66     56.24 o 
  -2   1   2    11668.38    10959.86    159.01 o 
  -1   1   2     8882.86     9531.19    168.90 o 
   0   1   2    23815.87    26900.57    492.64 o 
   1   1   2     2360.01     2390.36     60.05 o 
   2   1   2     8497.84     8380.85    149.69 o 
   3   1   2    36706.04    36589.31    468.78 o 
   4   1   2     1047.35     1040.83     17.97 o 
   5   1   2    11227.92    11492.75    133.07 o 
   6   1   2     1405.23     1441.14     23.93 o 
   7   1   2      707.77      730.53     17.54 o 
   8   1   2     2007.51     1823.89     36.81 o 
   9   1   2      276.41      247.28     14.29 o 
  10   1   2      687.30      740.87     34.11 o 
  11   1   2      493.24      562.20     32.71 o 
  12   1   2      106.45      116.83     29.29 o 
  13   1   2      176.10      128.67     35.22 o 
 -13   2   2        4.29      -34.02     50.34 o 
 -12   2   2      256.23      275.19     34.95 o 
 -11   2   2       36.22       -1.50     26.65 o 
 -10   2   2      288.45      274.05     27.00 o 
  -9   2   2     1042.14     1017.73     47.57 o 
  -8   2   2        1.48       10.13     11.04 o 
  -7   2   2     3479.26     3614.14     49.83 o 
  -6   2   2      709.77      682.72     15.52 o 
  -5   2   2     2469.71     2374.63     29.98 o 
  -4   2   2    12735.95    12594.63    123.50 o 
  -3   2   2       31.81       52.55      4.54 o 
  -2   2   2     6649.82     6998.11     90.57 o 
  -1   2   2    41342.93    40297.28   1022.93 o 
   0   2   2      928.96      997.12     26.51 o 
   1   2   2     2921.80     3574.15     65.06 o 
   2   2   2      169.36      138.35      9.58 o 
   3   2   2    21428.23    22845.09    328.29 o 
   4   2   2    10040.02    10283.93    118.59 o 
   5   2   2      472.07      425.35     10.94 o 
   6   2   2     8611.24     8899.91    105.47 o 
   7   2   2      592.65      591.48     15.71 o 
   8   2   2     2265.46     2335.34     36.10 o 
   9   2   2     1339.37     1487.47     32.15 o 
  10   2   2        4.61       -7.77     16.52 o 
  11   2   2      659.40      632.88     28.06 o 
  12   2   2      197.58      202.86     25.38 o 
  13   2   2       56.59       89.19     44.55 o 
 -13   3   2       61.87       88.41     57.33 o 
 -12   3   2       46.56       30.16     32.43 o 
 -11   3   2      219.87      197.74     28.86 o 
 -10   3   2       44.44       47.84     20.39 o 
  -9   3   2      647.40      676.62     22.94 o 
  -8   3   2      933.80      977.04     28.10 o 
  -7   3   2      387.85      400.80     14.64 o 
  -6   3   2     2076.42     2034.60     31.31 o 
  -5   3   2     2907.36     2973.71     44.09 o 
  -4   3   2     2304.34     2381.83     49.74 o 
  -3   3   2    15399.24    14814.78    156.90 o 
  -2   3   2     2816.34     2860.59     39.39 o 
  -1   3   2    83954.71    85479.77   1559.04 o 
   0   3   2     7008.79     6851.88    178.98 o 
   1   3   2     1539.40     1583.70     21.12 o 
   2   3   2     4773.43     5254.93     95.05 o 
   3   3   2       27.25       33.75      6.79 o 
   4   3   2     5497.19     5956.85     70.69 o 
   5   3   2     6618.91     6939.92     82.66 o 
   6   3   2     1703.85     1747.43     26.92 o 
   7   3   2     4733.37     4403.52     57.15 o 
   8   3   2       98.81       82.79     12.79 o 
   9   3   2     1291.93     1346.27     60.77 o 
  10   3   2      820.40      872.27     30.33 o 
  11   3   2       67.50       76.95     24.39 o 
  12   3   2      337.12      329.23     31.16 o 
  13   3   2       11.01       27.98     31.07 o 
 -12   4   2       62.76       82.64     32.03 o 
 -11   4   2       60.50       99.86     30.35 o 
 -10   4   2      526.37      548.79     24.34 o 
  -9   4   2        6.87       15.43     15.09 o 
  -8   4   2      790.04      815.71     21.97 o 
  -7   4   2      633.24      634.92     17.54 o 
  -6   4   2       72.21       68.29      8.31 o 
  -5   4   2     5756.69     5831.88     66.70 o 
  -4   4   2     1498.52     1639.80     22.55 o 
  -3   4   2     4313.48     4065.80     46.31 o 
  -2   4   2    18319.47    18501.94    241.99 o 
  -1   4   2      462.96      463.98     18.13 o 
   0   4   2     2319.88     2025.57     43.83 o 
   1   4   2     3521.74     3902.00     74.82 o 
   2   4   2     2585.93     2675.19     35.93 o 
   3   4   2    11922.88    12383.19    159.23 o 
   4   4   2      118.80      165.64      9.28 o 
   5   4   2     4965.95     5027.20     69.20 o 
   6   4   2     2166.79     2127.26     45.69 o 
   7   4   2     1136.48     1189.11     28.42 o 
   8   4   2     2165.39     2124.44     43.71 o 
   9   4   2        1.68      -12.37     14.02 o 
  10   4   2      818.46      786.18     30.65 o 
  11   4   2      342.35      374.87     33.05 o 
  12   4   2       41.31       44.87     28.08 o 
  13   4   2      157.35      161.92     34.44 o 
 -12   5   2       90.16       91.85     33.09 o 
 -11   5   2       90.51       75.53     22.54 o 
 -10   5   2      129.65      103.51     19.36 o 
  -9   5   2      705.20      698.59     27.13 o 
  -8   5   2        0.30        1.35     12.60 o 
  -7   5   2     2045.93     2060.29     33.63 o 
  -6   5   2     1342.50     1256.43     24.80 o 
  -5   5   2      509.51      490.78     14.52 o 
  -4   5   2     3836.89     3832.22     51.32 o 
  -3   5   2     1310.57     1412.69     22.80 o 
  -2   5   2    12103.29    12410.60    164.87 o 
  -1   5   2     7912.75     8209.55    125.63 o 
   0   5   2     1419.97     1497.88     27.73 o 
   1   5   2    10162.57     9453.51    122.08 o 
   2   5   2     1729.34     1813.55     32.54 o 
   3   5   2    11911.05    12359.69    140.62 o 
   4   5   2     7449.89     7414.80     86.74 o 
   5   5   2      163.62      153.76      9.20 o 
   6   5   2     4330.47     4215.76     69.95 o 
   7   5   2      723.91      748.23     28.36 o 
   8   5   2     1171.57     1063.26     29.11 o 
   9   5   2      994.81     1039.98     36.09 o 
  10   5   2        0.58       -4.07     17.33 o 
  11   5   2      498.56      512.57     28.08 o 
  12   5   2       51.92       39.53     26.99 o 
  13   5   2       45.75       40.58     48.52 o 
 -12   6   2       29.11       40.32     52.58 o 
 -11   6   2      159.57      221.43     36.56 o 
 -10   6   2       17.65       -9.82     21.56 o 
  -9   6   2      339.83      340.57     24.43 o 
  -8   6   2     1011.98      959.40     38.91 o 
  -7   6   2      230.84      235.48     20.50 o 
  -6   6   2     2520.94     2443.49     40.30 o 
  -5   6   2      550.37      469.29     15.66 o 
  -4   6   2     1080.73     1030.71     34.05 o 
  -3   6   2     2311.32     2002.22     30.43 o 
  -2   6   2     4368.61     4566.69     65.56 o 
  -1   6   2     8019.94     8304.81    112.72 o 
   0   6   2     4145.20     4106.69     66.68 o 
   1   6   2     3216.91     3382.24     47.28 o 
   2   6   2    14694.00    14929.68    193.70 o 
   3   6   2      970.87     1014.04     29.53 o 
   4   6   2     2954.26     2857.86     36.02 o 
   5   6   2     3189.48     3148.88     53.36 o 
   6   6   2      436.88      392.16     15.43 o 
   7   6   2     3884.26     3863.24     66.74 o 
   8   6   2       31.26       14.28     13.30 o 
   9   6   2      526.38      565.16     50.39 o 
  10   6   2      689.72      656.17     27.93 o 
  11   6   2        2.06        0.65     20.73 o 
  12   6   2      268.65      222.55     34.69 o 
 -11   7   2        8.14        3.04     26.92 o 
 -10   7   2      184.83      191.91     29.26 o 
  -9   7   2        2.39        5.72     20.01 o 
  -8   7   2      637.53      633.61     68.64 o 
  -7   7   2      490.83      528.23     21.89 o 
  -6   7   2      241.56      260.25     15.73 o 
  -5   7   2     2689.41     2691.32     41.18 o 
  -4   7   2       62.35       52.81      9.63 o 
  -3   7   2     2744.43     2774.01     40.16 o 
  -2   7   2     6293.23     6055.94     85.73 o 
  -1   7   2      755.93      854.97     22.21 o 
   0   7   2     6788.57     6834.61     82.83 o 
   1   7   2     1782.71     1684.32     31.21 o 
   2   7   2     3242.30     3572.02     46.18 o 
   3   7   2     5395.94     5535.38     89.33 o 
   4   7   2       53.00       61.01      9.70 o 
   5   7   2     3762.84     3808.76     62.70 o 
   6   7   2     1145.25     1196.00     27.47 o 
   7   7   2     1180.89     1157.01     48.48 o 
   8   7   2     1258.18     1291.02     32.73 o 
   9   7   2       19.81        1.30     15.27 o 
  10   7   2      554.99      533.01     83.32 o 
  11   7   2      189.51      221.32     28.45 o 
  12   7   2       33.68       56.22     47.10 o 
 -11   8   2       11.29       62.94     53.87 o 
 -10   8   2      104.03       99.08     28.16 o 
  -9   8   2      227.97      267.28     27.24 o 
  -8   8   2        2.16       -2.09     18.90 o 
  -7   8   2      524.24      567.14     33.35 o 
  -6   8   2      442.19      476.17     32.76 o 
  -5   8   2      126.77      122.08     12.19 o 
  -4   8   2     1944.70     2025.77     33.72 o 
  -3   8   2        9.45        5.23      8.76 o 
  -2   8   2     6081.02     6085.04     97.89 o 
  -1   8   2     2055.24     1953.26     38.78 o 
   0   8   2      444.59      472.92     14.53 o 
   1   8   2     3917.53     3914.79     51.06 o 
   2   8   2       16.56       16.86      7.64 o 
   3   8   2     2325.66     2465.98     45.70 o 
   4   8   2     2549.82     2598.80     60.92 o 
   5   8   2       23.79        4.72     14.74 o 
   6   8   2     2924.49     2645.92    102.31 o 
   7   8   2      302.56      323.85     24.95 o 
   8   8   2      644.57      672.20     28.96 o 
   9   8   2      728.22      727.91     37.82 o 
  10   8   2        1.19      -22.16     22.16 o 
  11   8   2      315.08      316.48     30.74 o 
  12   8   2       56.41       44.81     60.09 o 
 -10   9   2       17.77       10.53     46.36 o 
  -9   9   2      127.82      113.64     27.51 o 
  -8   9   2      306.47      295.52     26.53 o 
  -7   9   2       10.89       15.66     16.35 o 
  -6   9   2      648.87      591.88     27.80 o 
  -5   9   2      216.75      163.63     15.60 o 
  -4   9   2      387.52      388.45     16.68 o 
  -3   9   2     1514.17     1461.89     43.06 o 
  -2   9   2       16.30       14.42     10.61 o 
  -1   9   2     3212.77     3453.58     62.10 o 
   0   9   2     1150.51     1221.24     23.18 o 
   1   9   2      885.01      860.32     19.26 o 
   2   9   2     4004.57     4011.75     70.49 o 
   3   9   2      161.47      190.20     32.55 o 
   4   9   2     1468.64     1469.30     70.80 o 
   5   9   2     1041.60     1089.85     61.99 o 
   6   9   2      112.33      106.97     32.72 o 
   7   9   2     1754.02     1847.81     87.46 o 
   8   9   2      107.06      118.04     14.80 o 
   9   9   2      488.18      458.51     25.38 o 
  10   9   2      243.20      287.98     56.38 o 
  11   9   2       26.05       43.30     31.51 o 
  12   9   2      103.41       88.50     64.67 o 
 -10  10   2       87.24      152.13     58.11 o 
  -9  10   2       16.52       11.72     26.54 o 
  -8  10   2      231.80      238.55     28.06 o 
  -7  10   2      259.94      225.57     22.54 o 
  -6  10   2      115.06       85.94     17.61 o 
  -5  10   2      642.29      605.41     23.85 o 
  -4  10   2       67.86       85.76     15.41 o 
  -3  10   2      829.90      782.05     37.24 o 
  -2  10   2     1632.16     1548.69     48.44 o 
  -1  10   2      157.65      164.53     13.61 o 
   0  10   2     2107.56     2239.48     57.22 o 
   1  10   2      237.79      290.84     30.03 o 
   2  10   2     2737.78     2672.82     66.54 o 
   3  10   2     1466.89     1523.26     71.57 o 
   4  10   2        0.31       24.52     29.18 o 
   5  10   2     1001.99     1087.69     67.78 o 
   6  10   2      573.47      603.50     53.01 o 
   7  10   2      280.28      180.71     45.41 o 
   8  10   2      815.50      780.41     67.60 o 
   9  10   2        9.74       22.02     46.97 o 
  10  10   2      303.15      285.52     58.11 o 
  11  10   2       57.05       68.12     60.52 o 
  -9  11   2       68.12       49.47     51.63 o 
  -8  11   2        0.49        8.50     24.34 o 
  -7  11   2      287.73      323.11     24.33 o 
  -6  11   2      157.60      144.36     20.70 o 
  -5  11   2      157.83      179.95     19.59 o 
  -4  11   2      802.04      673.33     35.00 o 
  -3  11   2       24.24       21.87     16.32 o 
  -2  11   2      886.58      872.90     38.93 o 
  -1  11   2      786.17      688.52     31.40 o 
   0  11   2       21.58       27.17     15.48 o 
   1  11   2     2140.70     2156.54     73.14 o 
   2  11   2      553.97      646.18     42.69 o 
   3  11   2     1258.01     1161.77     65.44 o 
   4  11   2      888.32     1045.73     67.26 o 
   5  11   2       61.90       17.35     38.25 o 
   6  11   2      910.64      977.87     70.54 o 
   7  11   2      218.07      202.38     45.76 o 
   8  11   2      221.64      203.59     50.59 o 
   9  11   2      358.36      401.04     64.75 o 
  10  11   2        2.41        8.03     52.23 o 
  -8  12   2       90.74      141.59     55.86 o 
  -7  12   2        0.50        0.80     26.55 o 
  -6  12   2      256.61      245.36     28.68 o 
  -5  12   2      108.99       98.66     23.03 o 
  -4  12   2      367.11      414.98     26.46 o 
  -3  12   2      467.63      497.27     28.50 o 
  -2  12   2       24.69       22.41     19.19 o 
  -1  12   2      691.07      690.80     28.13 o 
   0  12   2      320.69      389.00     20.49 o 
   1  12   2      333.93      486.65     33.50 o 
   2  12   2     1057.53     1056.06     66.39 o 
   3  12   2       76.09       74.21     26.73 o 
   4  12   2      701.84      808.21     61.30 o 
   5  12   2      380.90      325.41     50.51 o 
   6  12   2      116.62       67.17     47.05 o 
   7  12   2      411.79      517.17     61.13 o 
   8  12   2       37.83       36.95     48.18 o 
   9  12   2      166.78      142.63     57.33 o 
  10  12   2      122.26       42.56     62.77 o 
  -7  13   2       69.08      134.43     56.72 o 
  -6  13   2        9.46      -18.70     27.05 o 
  -5  13   2      159.37      140.15     26.73 o 
  -4  13   2       17.90       13.26     22.14 o 
  -3  13   2      328.06      320.58     29.47 o 
  -2  13   2      346.79      371.70     27.07 o 
  -1  13   2       12.48        5.52     17.80 o 
   0  13   2      508.17      527.94     67.47 o 
   1  13   2      145.73      158.79     29.12 o 
   2  13   2      453.05      446.12     37.59 o 
   3  13   2      618.19      711.08     63.37 o 
   4  13   2        0.14       -2.24     41.01 o 
   5  13   2      482.22      628.63     63.89 o 
   6  13   2      244.66      243.91     55.26 o 
   7  13   2       79.34       46.54     50.25 o 
   8  13   2      244.70      168.70     61.82 o 
   9  13   2        3.64      -41.10     61.39 o 
  -6  14   2       45.60       87.29     60.18 o 
  -5  14   2       27.56       46.60     30.20 o 
  -4  14   2      196.37      192.93     29.58 o 
  -3  14   2        7.42       17.42     25.92 o 
  -2  14   2      132.31      129.98     24.47 o 
  -1  14   2      248.06      265.75     34.00 o 
   0  14   2       48.71       60.87     30.52 o 
   1  14   2      423.69      414.25     53.10 o 
   2  14   2       36.91      -20.03     44.03 o 
   3  14   2      223.03      163.27     48.69 o 
   4  14   2      137.34      111.12     49.21 o 
   5  14   2       24.26       29.44     52.75 o 
   6  14   2      200.99      238.47     59.57 o 
   7  14   2       64.39       89.62     57.07 o 
  -5  15   2       20.74       -4.23     61.04 o 
  -4  15   2       50.65       11.83     55.52 o 
  -3  15   2      122.83      116.74     31.15 o 
  -2  15   2        3.02       30.39     53.10 o 
   0  15   2      103.92       85.82     51.11 o 
   1  15   2       49.60       93.50     52.32 o 
   2  15   2      349.90      280.08     56.12 o 
   3  15   2       11.16      -31.95     53.44 o 
   4  15   2      187.97      163.18     56.55 o 
   5  15   2      128.90      152.04     59.83 o 
   6  15   2       13.85      -18.30     58.02 o 
   1  16   2       43.88       78.40     59.49 o 
   2  16   2       44.46       65.27     60.35 o 
   3  16   2      117.60      108.44     63.54 o 
   4  16   2        0.24       -0.95     63.29 o 
  -4 -15   3       11.60       51.89     60.61 o 
  -3 -15   3      139.92      195.21     57.67 o 
  -6 -14   3       39.91       68.81     59.23 o 
  -5 -14   3       68.11       15.63     52.75 o 
  -4 -14   3      285.27      363.22     58.97 o 
  -3 -14   3        6.68       -8.37     50.16 o 
  -2 -14   3      264.08      225.00     50.68 o 
   3 -14   3      166.74      194.78     56.03 o 
   4 -14   3      125.16      155.93     56.72 o 
   5 -14   3       19.02      -30.62     30.62 o 
   6 -14   3      105.90       94.54     43.82 o 
  -7 -13   3       25.47        7.86     54.65 o 
  -6 -13   3      280.83      166.29     56.03 o 
  -5 -13   3       27.86       32.98     50.77 o 
  -4 -13   3      248.37      267.39     54.74 o 
  -3 -13   3      416.28      402.59     56.81 o 
  -2 -13   3        6.22      -16.25     30.35 o 
  -1 -13   3      355.14      430.11     29.44 o 
   0 -13   3      244.31      232.84     36.36 o 
   1 -13   3       90.81       71.71     33.63 o 
   2 -13   3      451.06      421.38     33.58 o 
   3 -13   3        1.79       -4.82     27.98 o 
   4 -13   3      259.63      280.58     26.45 o 
   5 -13   3       89.21      115.65     24.04 o 
   6 -13   3       45.28       56.77     28.11 o 
   7 -13   3      153.09      163.96     62.94 o 
  -8 -12   3      136.25       91.17     62.51 o 
  -7 -12   3      163.35      173.28     55.26 o 
  -6 -12   3      105.16       98.51     51.98 o 
  -5 -12   3      713.53      639.85     61.73 o 
  -4 -12   3       44.81       12.15     28.48 o 
  -3 -12   3      566.69      529.63     36.96 o 
  -2 -12   3      311.30      355.96     23.35 o 
  -1 -12   3      217.46      252.85     22.74 o 
   0 -12   3     1079.74     1061.44     40.72 o 
   1 -12   3      113.48      102.34     25.18 o 
   2 -12   3      417.33      403.46     29.00 o 
   3 -12   3      467.42      444.74     24.09 o 
   4 -12   3        0.92        5.38     18.42 o 
   5 -12   3      341.17      375.13     30.22 o 
   6 -12   3       86.65       58.83     24.85 o 
   7 -12   3       54.69       64.80     29.24 o 
   8 -12   3      105.16       79.52     58.11 o 
  -9 -11   3      183.39      176.91     60.09 o 
  -8 -11   3        1.91        1.90     49.47 o 
  -7 -11   3      287.16      373.47     44.59 o 
  -6 -11   3      178.41      196.33     35.70 o 
  -5 -11   3      288.70      242.02     31.02 o 
  -4 -11   3     1615.51     1569.53     53.62 o 
  -3 -11   3        0.72      -18.68     22.47 o 
  -2 -11   3      574.79      612.93     40.00 o 
  -1 -11   3      480.80      584.54     26.14 o 
   0 -11   3      141.32      134.80     18.24 o 
   1 -11   3     1061.64     1049.46     36.18 o 
   2 -11   3      117.72      116.32     15.33 o 
   3 -11   3      710.07      677.07     24.66 o 
   4 -11   3      331.49      325.75     25.29 o 
   5 -11   3       64.16       62.68     18.37 o 
   6 -11   3      420.02      425.31     26.15 o 
   7 -11   3       35.55       31.49     24.21 o 
   8 -11   3       79.78       66.49     29.13 o 
   9 -11   3       69.26        1.81     51.46 o 
 -10 -10   3       20.96      -17.27     54.91 o 
  -9 -10   3      134.26      145.02     35.18 o 
  -8 -10   3      359.92      313.33     66.31 o 
  -7 -10   3       34.39       51.76     28.17 o 
  -6 -10   3      860.16      816.63     41.46 o 
  -5 -10   3      509.27      459.56     32.48 o 
  -4 -10   3     1051.88     1004.74     41.22 o 
  -3 -10   3      811.55      820.76     38.92 o 
  -2 -10   3       18.87       20.81     14.09 o 
  -1 -10   3     2109.53     2074.83     41.61 o 
   0 -10   3      505.65      559.45     21.49 o 
   1 -10   3      307.25      344.71     14.33 o 
   2 -10   3     2333.52     2470.41     44.13 o 
   3 -10   3      127.15      100.60     13.61 o 
   4 -10   3      687.95      745.22     30.61 o 
   5 -10   3      396.80      378.72     21.72 o 
   6 -10   3      109.45      126.65     19.08 o 
   7 -10   3      467.47      393.98     27.44 o 
   8 -10   3        8.92      -16.95     24.82 o 
   9 -10   3       81.67       86.00     28.04 o 
  10 -10   3       69.48       61.39     54.91 o 
 -10  -9   3      298.67      393.23     43.57 o 
  -9  -9   3        8.57       -4.36     28.88 o 
  -8  -9   3      562.41      571.58     41.31 o 
  -7  -9   3      376.94      363.92     32.02 o 
  -6  -9   3      216.66      241.52     28.45 o 
  -5  -9   3     2338.05     2254.32     63.25 o 
  -4  -9   3       54.50       80.17     23.22 o 
  -3  -9   3      908.95      864.91     29.18 o 
  -2  -9   3     2597.08     2533.84     58.92 o 
  -1  -9   3      118.46      126.13     13.94 o 
   0  -9   3     3163.72     3111.20     45.62 o 
   1  -9   3      816.58      874.93     19.00 o 
   2  -9   3     2103.69     2181.36     34.60 o 
   3  -9   3      993.73     1029.44     33.87 o 
   4  -9   3       34.50       19.04     13.06 o 
   5  -9   3     1374.49     1363.01     38.00 o 
   6  -9   3      509.75      567.79     23.50 o 
   7  -9   3      370.31      358.55     25.11 o 
   8  -9   3      301.34      289.35     32.74 o 
   9  -9   3        1.13       -9.54     23.76 o 
  10  -9   3      111.98      119.00     46.58 o 
  11  -9   3       45.14       85.22     54.31 o 
 -11  -8   3       63.53       64.45     38.01 o 
 -10  -8   3      112.61       82.59     22.54 o 
  -9  -8   3      549.05      602.93     27.44 o 
  -8  -8   3       32.16       50.01     16.56 o 
  -7  -8   3     1002.61     1032.57     40.50 o 
  -6  -8   3      413.12      448.46     29.79 o 
  -5  -8   3      855.82      667.73     72.52 o 
  -4  -8   3     2868.54     2709.63     67.95 o 
  -3  -8   3       72.49       60.13     13.90 o 
  -2  -8   3     3194.40     3239.44     52.88 o 
  -1  -8   3     2135.80     2214.16     40.11 o 
   0  -8   3     1136.71     1081.33     21.87 o 
   1  -8   3     5028.03     4850.87     57.52 o 
   2  -8   3      580.37      632.10     15.17 o 
   3  -8   3     1263.06     1139.15     25.21 o 
   4  -8   3     1639.18     1759.73     42.54 o 
   5  -8   3       94.58      103.82     14.03 o 
   6  -8   3     1570.12     1584.34     40.67 o 
   7  -8   3      256.04      244.33     21.57 o 
   8  -8   3      400.23      451.49     47.65 o 
   9  -8   3      245.17      256.32     26.38 o 
  10  -8   3        0.12        1.03     30.72 o 
  11  -8   3      135.10      236.74     54.57 o 
 -11  -7   3      278.75      274.00     27.93 o 
 -10  -7   3       32.42       31.28     21.11 o 
  -9  -7   3      450.29      516.17     49.52 o 
  -8  -7   3      579.50      581.07     32.13 o 
  -7  -7   3       55.69       30.98     14.04 o 
  -6  -7   3     1467.35     1482.52     33.93 o 
  -5  -7   3      966.97      925.56     24.40 o 
  -4  -7   3     2058.54     1995.10     53.05 o 
  -3  -7   3     4789.55     4621.22     99.05 o 
  -2  -7   3      347.54      364.18     15.37 o 
  -1  -7   3     6635.08     6679.09     69.84 o 
   0  -7   3      271.63      279.99      8.92 o 
   1  -7   3     1679.12     1610.38     28.68 o 
   2  -7   3     3836.53     3668.10     49.08 o 
   3  -7   3        6.70       15.83      9.65 o 
   4  -7   3     3211.33     2820.67     46.03 o 
   5  -7   3     1138.95     1125.01     26.93 o 
   6  -7   3      162.19      143.80     20.85 o 
   7  -7   3     1113.24     1101.28     33.79 o 
   8  -7   3       10.23       10.32     18.29 o 
   9  -7   3      290.58      360.90     26.32 o 
  10  -7   3      396.14      358.02     35.41 o 
  11  -7   3       58.37       -9.00     33.64 o 
  12  -7   3       58.27       87.72     56.12 o 
 -12  -6   3       61.42       37.98     37.41 o 
 -11  -6   3       44.70       60.99     24.99 o 
 -10  -6   3      519.96      504.08     28.24 o 
  -9  -6   3       13.53       19.00     17.38 o 
  -8  -6   3      958.17      958.87     30.05 o 
  -7  -6   3      592.87      546.59     21.84 o 
  -6  -6   3      198.55      231.97     16.17 o 
  -5  -6   3     4648.37     4420.59     74.27 o 
  -4  -6   3      424.80      372.98     14.34 o 
  -3  -6   3     2659.59     2595.20     61.02 o 
  -2  -6   3     4451.24     4248.62     81.07 o 
  -1  -6   3      580.01      627.09     14.56 o 
   0  -6   3     7086.76     6994.32     72.19 o 
   1  -6   3     1835.46     1788.27     35.75 o 
   2  -6   3     2926.11     3048.50     41.10 o 
   3  -6   3     3495.37     3583.95     53.41 o 
   4  -6   3      355.75      437.43     15.94 o 
   5  -6   3     1898.30     1649.69     36.62 o 
   6  -6   3     2008.52     1928.16     42.74 o 
   7  -6   3      572.51      605.99     24.83 o 
   8  -6   3     1073.91      984.31     32.93 o 
   9  -6   3       47.32       22.06     24.41 o 
  10  -6   3      583.85      617.02     48.52 o 
  11  -6   3       34.27       63.68     30.99 o 
  12  -6   3       13.32        7.17     48.09 o 
 -12  -5   3      187.48      157.96     38.64 o 
 -11  -5   3       34.29       33.14     45.93 o 
 -10  -5   3      229.60      213.62     23.80 o 
  -9  -5   3      971.10      961.79     41.18 o 
  -8  -5   3       30.88       29.06     15.37 o 
  -7  -5   3     2064.98     2114.89     44.52 o 
  -6  -5   3     1800.93     1746.98     37.27 o 
  -5  -5   3     1403.53     1414.20     31.40 o 
  -4  -5   3     5025.48     5039.38     81.68 o 
  -3  -5   3      101.15       97.70      8.16 o 
  -2  -5   3     5081.50     5100.82     63.68 o 
  -1  -5   3     6868.56     6968.38     76.97 o 
   0  -5   3       73.96       94.50      7.77 o 
   1  -5   3    13332.55    13585.62    157.51 o 
   2  -5   3       82.60       72.46      8.85 o 
   3  -5   3     5658.88     6156.29     84.78 o 
   4  -5   3     2180.95     2266.52     46.82 o 
   5  -5   3       19.05       20.74     10.45 o 
   6  -5   3     1901.87     1857.37     40.10 o 
   7  -5   3      135.33      129.11     10.96 o 
   8  -5   3      774.80      729.97     21.12 o 
   9  -5   3      899.30      926.64     28.71 o 
  10  -5   3       13.09       14.06     17.59 o 
  11  -5   3      152.73      147.19     23.99 o 
  12  -5   3       59.39       59.52     24.94 o 
  13  -5   3       26.05       23.74     51.20 o 
 -12  -4   3       12.03       28.81     27.79 o 
 -11  -4   3      389.26      379.04     29.82 o 
 -10  -4   3       34.12       14.42     20.16 o 
  -9  -4   3      784.52      809.19     42.50 o 
  -8  -4   3      701.81      691.20     39.93 o 
  -7  -4   3      214.80      209.53     32.80 o 
  -6  -4   3     5120.33     4991.98    125.80 o 
  -5  -4   3     1310.53     1298.62     29.21 o 
  -4  -4   3     4046.44     4117.24     80.19 o 
  -3  -4   3     7257.80     7171.08     94.36 o 
  -2  -4   3       84.32      109.34     10.81 o 
  -1  -4   3    15483.24    15708.21    166.61 o 
   0  -4   3     5448.42     5760.46     69.07 o 
   1  -4   3     6082.33     5915.80     91.29 o 
   2  -4   3    16546.95    17377.28    224.44 o 
   3  -4   3     1070.34     1102.74     20.82 o 
   4  -4   3     7422.96     7499.78    117.01 o 
   5  -4   3     5581.16     5579.50     80.91 o 
   6  -4   3      611.59      628.85     17.14 o 
   7  -4   3     2807.91     2886.37    101.64 o 
   8  -4   3       43.34       52.43     13.41 o 
   9  -4   3      483.58      520.84     26.00 o 
  10  -4   3      550.71      565.06     25.90 o 
  11  -4   3        1.48       10.43     20.95 o 
  12  -4   3      185.55      192.67     26.67 o 
  13  -4   3       26.13       28.15     48.87 o 
 -12  -3   3       82.49       70.22     27.51 o 
 -11  -3   3      101.26      105.52     25.01 o 
 -10  -3   3      969.49      934.40     47.71 o 
  -9  -3   3      104.17      103.92     18.51 o 
  -8  -3   3     1243.36     1257.49     42.53 o 
  -7  -3   3     1223.85     1214.35     46.18 o 
  -6  -3   3      538.32      596.47     20.24 o 
  -5  -3   3     6218.71     6167.15     84.24 o 
  -4  -3   3     1514.36     1560.41     50.84 o 
  -3  -3   3     9411.35     9346.18    141.85 o 
  -2  -3   3     6556.23     7007.35     93.43 o 
  -1  -3   3      127.35      148.12      6.15 o 
   0  -3   3    16623.18    16511.95    211.27 o 
   1  -3   3     1112.86     1225.29     23.05 o 
   2  -3   3     9944.79    10184.11    152.78 o 
   3  -3   3    15932.30    16938.67    214.28 o 
   4  -3   3        6.98       21.79      5.75 o 
   5  -3   3     6179.06     5923.63     80.31 o 
   6  -3   3      495.61      470.98     26.43 o 
   7  -3   3     1491.65     1334.82     51.60 o 
   8  -3   3     1472.54     1447.40     34.03 o 
   9  -3   3      150.56      146.53     16.77 o 
  10  -3   3     1008.50     1022.19     40.46 o 
  11  -3   3      301.76      261.28     23.80 o 
  12  -3   3       55.66       68.13     25.25 o 
  13  -3   3      153.86      143.75     48.95 o 
 -13  -2   3        1.59      -11.14     33.32 o 
 -12  -2   3      187.09      182.80     30.31 o 
 -11  -2   3       70.28       90.23     23.54 o 
 -10  -2   3      369.98      378.01     25.69 o 
  -9  -2   3      860.22      836.56     26.09 o 
  -8  -2   3        6.70        6.69     13.25 o 
  -7  -2   3     4053.13     3889.28     59.16 o 
  -6  -2   3     2261.56     2292.42     48.95 o 
  -5  -2   3     1985.07     2144.46     30.45 o 
  -4  -2   3     2232.45     2120.99     31.91 o 
  -3  -2   3      369.72      437.74     14.23 o 
  -2  -2   3    13649.51    13890.16    244.17 o 
  -1  -2   3    13664.88    14076.52    202.64 o 
   0  -2   3     1786.69     1508.43     19.97 o 
   1  -2   3    19600.23    18452.60    265.67 o 
   2  -2   3       69.14       66.87      4.89 o 
   3  -2   3    11082.22    11322.47    165.68 o 
   4  -2   3    10196.34     9964.91    147.44 o 
   5  -2   3      374.46      342.90     19.34 o 
   6  -2   3     5646.98     5596.88     88.47 o 
   7  -2   3      624.84      583.03     19.89 o 
   8  -2   3      910.63      836.49     25.29 o 
   9  -2   3     1807.45     1732.69     59.49 o 
  10  -2   3        1.13      -15.95     17.10 o 
  11  -2   3      296.57      332.00     25.27 o 
  12  -2   3       47.49       74.71     28.49 o 
  13  -2   3       87.45      110.14     33.61 o 
 -13  -1   3       64.74       44.47     37.51 o 
 -12  -1   3       27.87       37.29     28.79 o 
 -11  -1   3      449.47      442.16     37.78 o 
 -10  -1   3      119.79      117.84     18.27 o 
  -9  -1   3      543.13      621.97     25.82 o 
  -8  -1   3     1454.05     1359.77     44.35 o 
  -7  -1   3       80.23       83.85     11.94 o 
  -6  -1   3     5485.50     5417.17     61.54 o 
  -5  -1   3     2692.84     2854.08     42.32 o 
  -4  -1   3     8745.58     8618.48     91.83 o 
  -3  -1   3    10282.91    10401.74    109.25 o 
  -2  -1   3     1648.49     1534.15     28.84 o 
  -1  -1   3     4412.67     4403.12     57.68 o 
   0  -1   3    12320.68    13369.45    195.62 o 
   1  -1   3    11059.85    10819.53    222.54 o 
   2  -1   3    11877.33    11477.48    166.90 o 
   3  -1   3       18.03       18.25      5.38 o 
   4  -1   3    10523.05    10431.76    132.32 o 
   5  -1   3     1890.92     1852.43     37.29 o 
   6  -1   3      616.33      599.56     14.26 o 
   7  -1   3     3113.09     2983.49     45.57 o 
   8  -1   3      313.91      290.52     16.38 o 
   9  -1   3     2578.31     2367.06     81.11 o 
  10  -1   3     1357.28     1328.30     58.75 o 
  11  -1   3       56.41       82.24     21.88 o 
  12  -1   3      274.15      359.15     33.62 o 
  13  -1   3       16.47       16.07     32.63 o 
 -13   0   3      100.70      108.35     52.32 o 
 -12   0   3       98.85      108.76     34.10 o 
 -11   0   3      146.79      175.59     27.45 o 
 -10   0   3      560.76      647.42     39.55 o 
  -9   0   3       14.30       24.86     18.31 o 
  -8   0   3     1508.03     1450.64     35.62 o 
  -7   0   3     1817.79     1820.45     29.60 o 
  -6   0   3      134.57      153.26     11.47 o 
  -5   0   3     2085.48     2078.94     34.99 o 
  -4   0   3       26.84       42.24      7.61 o 
  -3   0   3    17997.56    18708.11    211.88 o 
  -2   0   3    27867.51    28894.21    356.09 o 
  -1   0   3     1015.21      881.75     15.60 o 
   0   0   3     6992.85     7099.95    105.45 o 
   1   0   3     2695.06     2516.08     85.04 o 
   2   0   3     4465.15     4817.32     88.85 o 
   3   0   3    16699.30    17089.35    234.84 o 
   4   0   3      390.39      347.39     19.63 o 
   5   0   3    10205.95    10636.45    135.90 o 
   6   0   3     1114.16     1100.33     19.45 o 
   7   0   3      611.63      681.67     19.37 o 
   8   0   3     1260.53     1296.63     44.39 o 
   9   0   3       79.62       41.07     14.66 o 
  10   0   3      357.11      337.28     33.47 o 
  11   0   3      277.67      255.62     36.69 o 
  12   0   3       93.16       78.09     32.03 o 
  13   0   3      226.04      289.26     35.96 o 
 -13   1   3        3.71      -19.34     46.45 o 
 -12   1   3      249.07      237.09     36.65 o 
 -11   1   3       91.61      100.94     28.38 o 
 -10   1   3      236.31      272.25     25.28 o 
  -9   1   3      925.77      995.55     33.65 o 
  -8   1   3       23.09       36.07     13.16 o 
  -7   1   3     2727.85     2677.76     35.65 o 
  -6   1   3     4496.47     4406.01     51.58 o 
  -5   1   3     1151.81     1173.67     21.86 o 
  -4   1   3    16747.94    17248.73    180.05 o 
  -3   1   3      324.57      318.78      9.18 o 
  -2   1   3     9558.32     9912.74    124.37 o 
  -1   1   3     3598.08     4276.43     78.31 o 
   0   1   3     3871.00     4182.60     83.27 o 
   1   1   3    24120.65    25160.51    442.16 o 
   2   1   3     5713.06     5878.00    107.34 o 
   3   1   3    19443.96    19588.07    243.15 o 
   4   1   3    27698.67    28334.09    408.00 o 
   5   1   3      433.90      459.26     12.15 o 
   6   1   3     4874.53     5015.60     62.46 o 
   7   1   3      373.54      371.24     16.67 o 
   8   1   3     2611.96     2606.31     38.92 o 
   9   1   3     3012.87     2863.12     47.23 o 
  10   1   3       38.97       34.90     20.12 o 
  11   1   3      543.61      693.29     78.14 o 
  12   1   3      180.74      213.34     30.89 o 
  13   1   3       66.15       57.52     32.59 o 
 -13   2   3       61.14       16.49     55.34 o 
 -12   2   3       36.37       25.54     31.39 o 
 -11   2   3      270.68      209.77     30.86 o 
 -10   2   3       85.56       56.10     21.33 o 
  -9   2   3      753.84      741.85     25.88 o 
  -8   2   3     1149.89     1145.25     25.20 o 
  -7   2   3       34.43       25.38      9.54 o 
  -6   2   3     2757.61     2555.20     36.98 o 
  -5   2   3     1431.94     1401.81     24.29 o 
  -4   2   3     7832.51     7714.48     77.62 o 
  -3   2   3    12198.36    12061.16    140.88 o 
  -2   2   3      415.01      391.90      9.39 o 
  -1   2   3    13825.19    14359.15    369.01 o 
   0   2   3     1815.31     1912.13     50.08 o 
   1   2   3     1818.79     1559.04     31.21 o 
   2   2   3     6352.60     6929.06    125.38 o 
   3   2   3     2950.01     2841.61     45.00 o 
   4   2   3    22106.65    22994.61    259.96 o 
   5   2   3     9979.96    10155.86    133.54 o 
   6   2   3     1057.36     1223.25     40.12 o 
   7   2   3     3226.63     3304.12     44.97 o 
   8   2   3       13.29       -2.73      9.85 o 
   9   2   3      623.19      560.66     19.96 o 
  10   2   3      622.53      616.31     34.66 o 
  11   2   3       13.03       -2.17     18.50 o 
  12   2   3      470.37      549.79     52.97 o 
  13   2   3       46.83       58.63     32.66 o 
 -12   3   3       65.72      100.87     48.52 o 
 -11   3   3       34.04       38.04     28.50 o 
 -10   3   3      501.65      509.23     33.06 o 
  -9   3   3        6.90       26.53     13.59 o 
  -8   3   3     1298.89     1263.71     27.10 o 
  -7   3   3     2158.21     2135.00     50.03 o 
  -6   3   3       35.45       29.54      8.64 o 
  -5   3   3     7207.64     7137.19     80.18 o 
  -4   3   3      177.00      187.57      7.81 o 
  -3   3   3    11430.88    11622.27    136.28 o 
  -2   3   3    10039.64     9579.13    127.55 o 
  -1   3   3      464.39      374.87     12.10 o 
   0   3   3     1920.11     1777.06     34.39 o 
   1   3   3      868.41      894.64     25.04 o 
   2   3   3     6149.91     5593.86    184.68 o 
   3   3   3    10981.28    11197.90    168.46 o 
   4   3   3      160.53      197.50      8.50 o 
   5   3   3     7514.50     7727.26     91.54 o 
   6   3   3     3124.96     3006.58     40.53 o 
   7   3   3     2776.44     2767.61     39.45 o 
   8   3   3     5065.78     5023.97     65.63 o 
   9   3   3       17.96        5.72     12.85 o 
  10   3   3      949.43      973.23     36.87 o 
  11   3   3      299.66      321.55     28.75 o 
  12   3   3       32.87       16.36     26.23 o 
  13   3   3      173.58      199.62     45.15 o 
 -12   4   3      105.83      133.41     34.80 o 
 -11   4   3      108.43      130.15     29.68 o 
 -10   4   3      194.34      220.92     20.45 o 
  -9   4   3      606.52      652.29     38.59 o 
  -8   4   3       12.85       22.76     12.35 o 
  -7   4   3     1439.32     1388.64     34.82 o 
  -6   4   3      602.61      603.93     21.33 o 
  -5   4   3      643.40      610.38     14.10 o 
  -4   4   3     3880.84     3920.60     51.91 o 
  -3   4   3      198.15      224.60      9.51 o 
  -2   4   3    19385.97    19651.89    204.16 o 
  -1   4   3    23829.23    22749.75    295.70 o 
   0   4   3    10191.93    10027.43    191.02 o 
   1   4   3     6741.54     6520.29    121.88 o 
   2   4   3     2286.60     2174.09     33.72 o 
   3   4   3     4349.21     4115.42     55.68 o 
   4   4   3     6970.24     7013.25     93.03 o 
   5   4   3      201.61      184.72      9.27 o 
   6   4   3     4157.35     4099.39     71.56 o 
   7   4   3      342.15      353.81     20.87 o 
   8   4   3      880.95      930.78     26.86 o 
   9   4   3     1255.47     1249.31     33.14 o 
  10   4   3        1.18       14.31     17.00 o 
  11   4   3      753.58      805.09     36.07 o 
  12   4   3      108.68       92.13     32.55 o 
  13   4   3       82.36       98.42     39.54 o 
 -12   5   3       11.66        3.45     49.30 o 
 -11   5   3      179.45      199.15     31.65 o 
 -10   5   3       68.15       32.98     19.14 o 
  -9   5   3      336.99      331.90     19.64 o 
  -8   5   3     1103.06     1197.91     29.58 o 
  -7   5   3       99.93      134.99     19.29 o 
  -6   5   3     1882.15     1720.49     30.34 o 
  -5   5   3     1093.70      995.12     21.19 o 
  -4   5   3      502.80      536.94     11.65 o 
  -3   5   3     1244.69     1096.10     25.87 o 
  -2   5   3     3530.58     3612.99     52.86 o 
  -1   5   3     8735.44     8995.75    120.84 o 
   0   5   3     1308.31     1126.82     39.41 o 
   1   5   3     6412.64     6617.01    124.54 o 
   2   5   3    10902.30    10836.73    282.84 o 
   3   5   3       96.82       88.97      5.69 o 
   4   5   3     3045.55     3024.88     38.30 o 
   5   5   3     5677.07     5774.97     78.80 o 
   6   5   3      472.76      512.89     15.32 o 
   7   5   3     3441.67     3503.21     61.28 o 
   8   5   3      142.34      168.67     16.60 o 
   9   5   3      670.83      760.86     30.47 o 
  10   5   3      721.69      635.05     26.59 o 
  11   5   3        3.64       -9.91     21.68 o 
  12   5   3      280.28      291.36     31.68 o 
  13   5   3       52.60       43.95     42.82 o 
 -12   6   3       20.94      -39.46     49.82 o 
 -11   6   3       26.66       21.51     29.15 o 
 -10   6   3      236.49      261.64     28.23 o 
  -9   6   3       23.76       23.21     19.42 o 
  -8   6   3      892.34      848.46     60.33 o 
  -7   6   3      847.21      824.10     22.73 o 
  -6   6   3       84.61       74.22     11.74 o 
  -5   6   3     2992.92     3001.63     43.88 o 
  -4   6   3      129.36      108.25      9.40 o 
  -3   6   3     2727.33     2719.26     49.64 o 
  -2   6   3    27073.58    27332.83    356.41 o 
  -1   6   3     2637.98     2960.78     44.80 o 
   0   6   3     6585.82     7227.66    112.06 o 
   1   6   3     3253.94     3537.62     48.68 o 
   2   6   3     2927.31     3005.69     47.99 o 
   3   6   3     5692.10     5681.20     90.37 o 
   4   6   3        0.08        8.21      5.06 o 
   5   6   3     6217.10     6286.05     85.25 o 
   6   6   3     1872.75     1777.59     35.20 o 
   7   6   3      679.39      681.19     31.20 o 
   8   6   3     1831.56     1867.87     40.19 o 
   9   6   3      125.84      101.45     17.16 o 
  10   6   3      772.33      775.47     35.44 o 
  11   6   3      295.93      225.70     29.32 o 
  12   6   3       69.48       96.81     31.23 o 
 -11   7   3       45.60       28.18     29.38 o 
 -10   7   3       90.22       92.07     24.80 o 
  -9   7   3      295.27      289.36     25.76 o 
  -8   7   3        9.23       -9.23     18.51 o 
  -7   7   3      730.41      741.08     27.29 o 
  -6   7   3     1020.87     1086.37     25.00 o 
  -5   7   3      684.37      631.35     21.53 o 
  -4   7   3     1828.31     1943.41     35.14 o 
  -3   7   3      307.46      303.99     12.23 o 
  -2   7   3     2867.38     2843.80     54.82 o 
  -1   7   3     2077.63     1845.95     95.07 o 
   0   7   3     1086.03     1228.80     24.64 o 
   1   7   3     6536.52     6469.83     86.24 o 
   2   7   3      386.71      390.91     15.66 o 
   3   7   3     1911.17     1914.84     71.67 o 
   4   7   3     5485.49     5621.81     90.98 o 
   5   7   3       88.54      102.06      9.83 o 
   6   7   3     3491.51     3288.35     76.86 o 
   7   7   3      504.11      559.20     24.02 o 
   8   7   3      910.48      846.56     49.77 o 
   9   7   3     1044.32     1034.31     37.65 o 
  10   7   3        0.07       -2.14     26.81 o 
  11   7   3      333.18      346.81     39.15 o 
  12   7   3       86.23       77.93     31.75 o 
 -11   8   3       61.19       37.56     49.47 o 
 -10   8   3       18.93       42.58     26.45 o 
  -9   8   3      136.53      110.63     25.15 o 
  -8   8   3      348.96      349.65     26.68 o 
  -7   8   3       14.39       13.21     19.04 o 
  -6   8   3      807.92      795.96     62.77 o 
  -5   8   3      229.58      255.02     14.69 o 
  -4   8   3     1789.01     1702.52     34.47 o 
  -3   8   3     5937.90     5866.85     76.24 o 
  -2   8   3        0.12        8.34      9.57 o 
  -1   8   3     5547.28     5775.55     94.33 o 
   0   8   3      901.79      976.60     18.94 o 
   1   8   3      588.36      545.20     15.16 o 
   2   8   3     4395.42     4456.08     94.12 o 
   3   8   3       66.27       99.26     14.52 o 
   4   8   3     1979.66     1922.76     58.19 o 
   5   8   3     2194.71     2200.15     87.72 o 
   6   8   3      153.03      184.99     12.53 o 
   7   8   3     2585.14     2480.29     70.24 o 
   8   8   3       90.41       95.91     17.89 o 
   9   8   3      633.23      619.96     29.86 o 
  10   8   3      358.67      364.53     28.42 o 
  11   8   3       49.41       61.92     38.81 o 
  12   8   3      161.30      116.82     61.90 o 
 -10   9   3      102.57      102.14     53.36 o 
  -9   9   3       11.79       17.15     25.56 o 
  -8   9   3      247.69      246.92     22.34 o 
  -7   9   3      301.33      286.20     21.89 o 
  -6   9   3       94.95       86.84     16.42 o 
  -5   9   3      972.61      985.65     25.41 o 
  -4   9   3       20.89        7.09     10.94 o 
  -3   9   3       51.26       67.13     11.21 o 
  -2   9   3     1671.81     1658.66     64.56 o 
  -1   9   3      185.43      165.07     18.47 o 
   0   9   3     6288.20     6157.93    142.72 o 
   1   9   3      801.70      800.95     24.45 o 
   2   9   3     3168.33     3152.38     57.71 o 
   3   9   3     2105.63     2258.03     56.24 o 
   4   9   3        8.53       -5.44     25.73 o 
   5   9   3     1281.08     1274.44     66.57 o 
   6   9   3      934.83      872.71     57.76 o 
   7   9   3      414.70      525.97     49.82 o 
   8   9   3      909.33     1014.43     32.30 o 
   9   9   3       38.05       30.84     18.59 o 
  10   9   3      307.65      357.41     27.34 o 
  11   9   3      106.27       91.68     33.76 o 
  12   9   3        3.34       -8.29     60.61 o 
 -10  10   3       17.37       69.50     53.10 o 
  -9  10   3      135.94       79.25     27.48 o 
  -8  10   3        3.74       13.42     21.14 o 
  -7  10   3      354.89      371.17     24.03 o 
  -6  10   3      288.47      285.49     21.18 o 
  -5  10   3      260.95      260.82     19.17 o 
  -4  10   3      809.27      751.66     37.36 o 
  -3  10   3       94.05       66.18     16.42 o 
  -2  10   3      733.72      743.06     26.32 o 
  -1  10   3     1140.56     1068.25     44.33 o 
   0  10   3      146.83      176.05     20.10 o 
   1  10   3     3087.92     2996.92     70.98 o 
   2  10   3      219.50      213.85     58.15 o 
   3  10   3     1789.24     1828.12     81.50 o 
   4  10   3     1075.55     1050.73     61.13 o 
   5  10   3       47.50       13.73     30.39 o 
   6  10   3     1197.43     1222.89     71.23 o 
   7  10   3      199.48      196.68     42.39 o 
   8  10   3      179.82      192.02     45.41 o 
   9  10   3      499.04      500.07     62.42 o 
  10  10   3        0.88       37.30     52.15 o 
  11  10   3      177.59      217.49     64.49 o 
  -8  11   3      141.50      160.32     30.64 o 
  -7  11   3        0.21      -19.35     22.93 o 
  -6  11   3      409.69      478.65     29.50 o 
  -5  11   3      112.39      131.35     20.71 o 
  -4  11   3      297.77      295.51     31.72 o 
  -3  11   3      755.99      779.77     29.79 o 
  -2  11   3        4.85        5.01     15.21 o 
  -1  11   3     1483.95     1491.94     37.88 o 
   0  11   3      728.72      667.75     31.93 o 
   1  11   3      293.61      348.59     22.40 o 
   2  11   3     2029.30     2009.13     59.93 o 
   3  11   3      160.26      123.90     37.56 o 
   4  11   3     1160.50     1183.52     68.98 o 
   5  11   3      558.16      534.52     54.22 o 
   6  11   3      167.59      173.28     41.44 o 
   7  11   3      629.97      596.86     59.40 o 
   8  11   3      114.69      113.71     47.23 o 
   9  11   3      181.37      214.12     57.16 o 
  10  11   3      209.16      218.87     62.60 o 
  -8  12   3       60.85       40.58     52.93 o 
  -7  12   3       79.90       61.72     28.33 o 
  -6  12   3       22.79       22.77     23.64 o 
  -5  12   3      402.69      467.67     29.00 o 
  -4  12   3       59.53       52.16     20.21 o 
  -3  12   3      463.71      452.63     26.00 o 
  -2  12   3      555.23      571.14     27.73 o 
  -1  12   3        3.07       11.80     18.23 o 
   0  12   3      712.00      721.36     33.96 o 
   1  12   3      333.71      325.20     30.70 o 
   2  12   3      319.45      332.56     41.40 o 
   3  12   3     1013.77     1168.35     48.76 o 
   4  12   3       22.25       48.61     40.84 o 
   5  12   3      743.56      742.94     62.77 o 
   6  12   3      347.64      407.77     55.95 o 
   7  12   3      109.96      100.67     51.03 o 
   8  12   3      339.85      276.45     57.59 o 
   9  12   3        7.89       43.17     57.07 o 
  10  12   3      141.69       82.19     58.28 o 
  -7  13   3       57.09       29.35     53.79 o 
  -6  13   3       65.53       51.18     26.44 o 
  -5  13   3       47.01       53.07     25.35 o 
  -4  13   3      299.75      279.89     31.89 o 
  -3  13   3       17.79        7.47     21.80 o 
  -2  13   3      464.07      512.53     32.65 o 
  -1  13   3      237.83      255.08     40.10 o 
   0  13   3      147.38      127.67     33.33 o 
   1  13   3      701.12      626.96     39.84 o 
   2  13   3      106.65      127.79     31.29 o 
   3  13   3      390.61      415.94     58.71 o 
   4  13   3      402.68      506.29     56.21 o 
   5  13   3       23.58       -9.76     46.54 o 
   6  13   3      489.43      558.78     68.21 o 
   7  13   3      126.44       59.49     54.39 o 
   8  13   3      104.25      115.18     55.77 o 
   9  13   3      162.29      165.60     63.37 o 
  -6  14   3       74.31       95.23     57.50 o 
  -5  14   3       57.94       22.45     51.28 o 
  -4  14   3       48.21       51.71     27.83 o 
  -3  14   3      176.28      161.03     27.70 o 
  -2  14   3        0.56       -5.72     23.15 o 
  -1  14   3      238.58      273.24     28.69 o 
   0  14   3      177.02      146.29     32.77 o 
   1  14   3       71.10       60.54     32.82 o 
   2  14   3      405.35      490.67     87.24 o 
   3  14   3       25.68      -11.40     43.00 o 
   4  14   3      265.58      321.44     60.18 o 
   5  14   3      206.67      237.78     56.38 o 
   6  14   3       18.99       16.49     55.86 o 
   7  14   3      219.56      242.18     62.34 o 
   8  14   3       25.87       81.76     61.30 o 
  -4  15   3       19.14       37.47     58.19 o 
  -3  15   3       65.26       54.72     30.63 o 
  -2  15   3      172.60      167.88     39.50 o 
  -1  15   3        3.46        0.12     34.00 o 
   0  15   3      177.75      162.64     38.94 o 
   1  15   3       66.20      108.10     52.15 o 
   2  15   3       83.63       96.53     48.87 o 
   3  15   3      222.55      310.99     59.06 o 
   4  15   3        0.74      -22.53     49.56 o 
   5  15   3      186.64      210.41     60.61 o 
   6  15   3       72.43       73.04     59.06 o 
   0  16   3       10.08       18.99     54.74 o 
   1  16   3      155.83      156.44     59.66 o 
   2  16   3       49.01      108.10     59.75 o 
   3  16   3       54.72       16.32     56.72 o 
   4  16   3      123.08       53.10     64.15 o 
  -5 -14   4       59.98      130.20     62.08 o 
  -4 -14   4       98.34       71.23     55.86 o 
  -3 -14   4      300.89      414.25     63.72 o 
   1 -14   4       82.58      107.32     53.10 o 
   2 -14   4      180.36      218.87     53.79 o 
   3 -14   4        3.58      -13.64     35.42 o 
   4 -14   4      147.06      117.68     42.52 o 
   5 -14   4      105.14      152.88     43.43 o 
   6 -14   4       15.43       18.44     43.09 o 
  -7 -13   4      120.81       78.40     58.71 o 
  -6 -13   4       55.11       51.89     53.27 o 
  -5 -13   4      287.13      192.36     53.10 o 
  -4 -13   4       24.80      -10.27     48.26 o 
  -3 -13   4      274.92      312.17     62.16 o 
  -2 -13   4      408.04      428.43     32.92 o 
  -1 -13   4       48.94       32.12     27.93 o 
   0 -13   4      799.98      859.09     62.18 o 
   1 -13   4      186.84      168.50     30.64 o 
   2 -13   4      184.11      180.28     36.45 o 
   3 -13   4      384.14      451.56     61.69 o 
   4 -13   4        6.12        1.03     31.76 o 
   5 -13   4      205.50      211.24     27.64 o 
   6 -13   4       56.11       58.74     24.91 o 
   7 -13   4       28.52       70.80     56.29 o 
  -8 -12   4        0.02       24.78     58.62 o 
  -7 -12   4      312.61      346.04     62.51 o 
  -6 -12   4      176.17      239.33     53.79 o 
  -5 -12   4      172.22      196.56     57.16 o 
  -4 -12   4      606.64      629.17     42.01 o 
  -3 -12   4        2.58        7.28     25.76 o 
  -2 -12   4      372.99      372.36     23.80 o 
  -1 -12   4      228.34      238.32     22.31 o 
   0 -12   4      100.99      122.75     25.27 o 
   1 -12   4      571.88      625.68     56.23 o 
   2 -12   4       37.49       17.52     22.28 o 
   3 -12   4      374.73      384.40     26.76 o 
   4 -12   4      348.97      308.40     23.67 o 
   5 -12   4       37.35       10.77     20.85 o 
   6 -12   4      247.72      222.08     28.40 o 
   7 -12   4       25.56        7.02     26.82 o 
   8 -12   4       56.09       47.23     56.98 o 
  -9 -11   4       96.94       72.61     60.00 o 
  -8 -11   4      186.52      173.13     51.33 o 
  -7 -11   4       36.42       54.95     34.48 o 
  -6 -11   4      440.69      458.91     37.66 o 
  -5 -11   4      141.47      141.49     30.00 o 
  -4 -11   4      358.80      323.15     40.88 o 
  -3 -11   4     1107.48     1055.06     41.55 o 
  -2 -11   4        2.04       16.31     16.83 o 
  -1 -11   4     2187.87     2374.03     47.63 o 
   0 -11   4      538.10      597.52     25.03 o 
   1 -11   4      272.94      273.11     24.02 o 
   2 -11   4      745.07      805.13     32.98 o 
   3 -11   4        5.68        5.12     15.32 o 
   4 -11   4      569.56      602.00     31.09 o 
   5 -11   4      268.43      238.94     24.55 o 
   6 -11   4       51.81       66.58     24.43 o 
   7 -11   4      284.48      293.21     28.97 o 
   8 -11   4        7.73        8.56     29.01 o 
   9 -11   4       71.50       52.32     52.93 o 
  -9 -10   4       17.67      -10.68     34.89 o 
  -8 -10   4      371.70      359.63     40.00 o 
  -7 -10   4      257.55      303.59     36.65 o 
  -6 -10   4      106.26      109.29     53.75 o 
  -5 -10   4      768.83      781.02     40.15 o 
  -4 -10   4      165.77      167.28     25.55 o 
  -3 -10   4      342.41      375.92     23.82 o 
  -2 -10   4     1334.13     1311.54     53.80 o 
  -1 -10   4      131.73      136.43     19.44 o 
   0 -10   4     1632.54     1714.42     66.24 o 
   1 -10   4      235.19      275.88     22.41 o 
   2 -10   4      560.73      576.41     21.75 o 
   3 -10   4      878.48      822.62     25.39 o 
   4 -10   4        0.91       13.71     17.89 o 
   5 -10   4      941.37      963.16     33.08 o 
   6 -10   4      265.24      259.95     27.80 o 
   7 -10   4      124.05       99.90     24.58 o 
   8 -10   4      222.54      220.00     28.36 o 
   9 -10   4        0.60        1.74     32.20 o 
  10 -10   4       54.30       89.62     57.33 o 
 -10  -9   4       80.73       93.43     38.75 o 
  -9  -9   4      290.61      246.35     36.62 o 
  -8  -9   4        6.35       12.88     34.66 o 
  -7  -9   4      838.61      774.99     41.48 o 
  -6  -9   4      466.15      440.32     33.23 o 
  -5  -9   4      322.91      391.18     41.66 o 
  -4  -9   4     1738.39     1739.52     96.40 o 
  -3  -9   4      173.24      163.27     18.31 o 
  -2  -9   4     2364.32     2451.47     45.05 o 
  -1  -9   4     2048.04     2090.74     40.70 o 
   0  -9   4      384.62      371.81     17.97 o 
   1  -9   4     2761.37     2655.57     37.16 o 
   2  -9   4      332.74      377.97     18.90 o 
   3  -9   4     1029.05      986.99     32.31 o 
   4  -9   4      997.30      971.80     26.39 o 
   5  -9   4        3.41        5.52     14.95 o 
   6  -9   4      841.07      882.97     40.56 o 
   7  -9   4      131.61      101.27     21.61 o 
   8  -9   4      218.97      219.39     25.42 o 
   9  -9   4      189.07      178.70     35.12 o 
  10  -9   4        0.57      -12.61     44.81 o 
  11  -9   4       84.44       44.81     52.32 o 
 -11  -8   4      269.07      302.64     44.41 o 
 -10  -8   4       60.65       43.26     22.88 o 
  -9  -8   4      258.42      297.09     32.38 o 
  -8  -8   4      481.69      601.38     25.32 o 
  -7  -8   4       97.17      101.30     14.68 o 
  -6  -8   4     1608.64     1619.70     56.21 o 
  -5  -8   4      655.05      635.26     57.54 o 
  -4  -8   4     1458.90     1370.56     45.04 o 
  -3  -8   4     1873.35     1856.22     43.20 o 
  -2  -8   4        0.83       -6.24     11.41 o 
  -1  -8   4     3225.19     3138.72     51.96 o 
   0  -8   4     1796.79     1709.50     34.96 o 
   1  -8   4      886.55      913.72     18.56 o 
   2  -8   4     4947.62     4421.88     92.18 o 
   3  -8   4        3.61       -3.26     10.19 o 
   4  -8   4     2576.64     2355.31     62.82 o 
   5  -8   4      989.90      911.30     25.45 o 
   6  -8   4       54.44       56.79     16.96 o 
   7  -8   4     1061.77     1035.99     67.30 o 
   8  -8   4       75.06       65.38     20.89 o 
   9  -8   4      248.25      308.17     44.64 o 
  10  -8   4      177.49      156.50     33.14 o 
  11  -8   4       12.65       40.49     52.75 o 
 -11  -7   4       26.27       -3.53     35.66 o 
 -10  -7   4      219.60      242.39     56.03 o 
  -9  -7   4       48.20       41.95     19.93 o 
  -8  -7   4      801.97      822.47     29.66 o 
  -7  -7   4      890.81      869.82     53.88 o 
  -6  -7   4      236.42      274.97     23.66 o 
  -5  -7   4     3617.62     3517.16     75.56 o 
  -4  -7   4       14.07       19.27     16.84 o 
  -3  -7   4     1599.63     1518.05     36.58 o 
  -2  -7   4     3968.27     3864.24     60.07 o 
  -1  -7   4      896.21      937.90     24.19 o 
   0  -7   4     4013.50     3817.84     46.77 o 
   1  -7   4     2392.80     2543.91     33.21 o 
   2  -7   4     2068.11     2148.70     36.42 o 
   3  -7   4     1661.76     1478.69     34.39 o 
   4  -7   4        2.77        8.05     10.32 o 
   5  -7   4     1358.38     1303.53     34.76 o 
   6  -7   4     1235.70     1214.71     34.08 o 
   7  -7   4      597.01      543.96     25.44 o 
   8  -7   4      891.42      878.00     55.64 o 
   9  -7   4       11.01      -11.41     25.11 o 
  10  -7   4      378.62      310.48     35.43 o 
  11  -7   4       48.69       23.84     33.60 o 
  12  -7   4       10.29       65.88     51.46 o 
 -11  -6   4       66.35       34.43     25.26 o 
 -10  -6   4      100.31       93.15     33.32 o 
  -9  -6   4      582.50      519.24     38.83 o 
  -8  -6   4        6.82       22.99     16.09 o 
  -7  -6   4     1236.89     1235.38     59.33 o 
  -6  -6   4     1538.23     1379.21     33.33 o 
  -5  -6   4     2049.89     1876.34     43.84 o 
  -4  -6   4     3032.56     2842.22     50.67 o 
  -3  -6   4      322.78      298.70     20.81 o 
  -2  -6   4     3382.04     3300.88     51.88 o 
  -1  -6   4     2048.37     2095.45     31.35 o 
   0  -6   4     1079.46     1140.58     21.74 o 
   1  -6   4    12957.15    13637.16    146.90 o 
   2  -6   4      193.90      238.11     10.48 o 
   3  -6   4     4586.95     4785.47     68.94 o 
   4  -6   4     1939.22     1963.07     45.05 o 
   5  -6   4       10.88       29.90     12.21 o 
   6  -6   4     2714.26     2684.86     53.20 o 
   7  -6   4      269.26      273.90     19.97 o 
   8  -6   4      588.50      603.33     32.97 o 
   9  -6   4      565.97      550.52     35.38 o 
  10  -6   4        7.11        6.93     33.93 o 
  11  -6   4      147.88      146.38     33.97 o 
  12  -6   4       60.56       70.19     49.64 o 
 -12  -5   4       19.58        3.84     38.28 o 
 -11  -5   4      227.19      194.93     27.42 o 
 -10  -5   4       61.98       82.98     27.15 o 
  -9  -5   4      493.58      452.71     27.12 o 
  -8  -5   4      961.72      916.81     39.21 o 
  -7  -5   4       17.93      -11.75     13.77 o 
  -6  -5   4     3713.17     3556.56     64.33 o 
  -5  -5   4      813.07      710.94     22.34 o 
  -4  -5   4     1185.16     1189.12     32.68 o 
  -3  -5   4     6047.49     6217.53     82.93 o 
  -2  -5   4       60.69       61.84      6.67 o 
  -1  -5   4     4386.48     4117.24     53.37 o 
   0  -5   4     5313.43     5759.49     65.05 o 
   1  -5   4      165.80      165.03      8.95 o 
   2  -5   4     8824.22     8723.91    116.59 o 
   3  -5   4       15.67       20.05      7.51 o 
   4  -5   4     4314.64     4328.00     72.74 o 
   5  -5   4     1403.87     1600.61     35.21 o 
   6  -5   4      457.27      472.00     24.14 o 
   7  -5   4     1723.55     1749.66     32.96 o 
   8  -5   4      200.45      215.15     15.35 o 
   9  -5   4      261.77      278.95     30.65 o 
  10  -5   4      440.68      441.47     23.57 o 
  11  -5   4       12.84       13.29     21.03 o 
  12  -5   4      191.07      205.03     26.58 o 
  13  -5   4       24.49       14.07     49.82 o 
 -12  -4   4      108.44      132.88     30.23 o 
 -11  -4   4       84.02       80.37     25.26 o 
 -10  -4   4      574.98      618.15     30.74 o 
  -9  -4   4       16.76       12.91     17.78 o 
  -8  -4   4      748.23      750.33     27.42 o 
  -7  -4   4     1105.43     1127.98     31.16 o 
  -6  -4   4      271.36      269.88     16.35 o 
  -5  -4   4     5756.14     5524.55     90.61 o 
  -4  -4   4     1257.05     1188.14     33.00 o 
  -3  -4   4     4059.37     4209.62     68.99 o 
  -2  -4   4     6092.94     6196.00     67.80 o 
  -1  -4   4     1874.30     1992.74     28.45 o 
   0  -4   4    15075.15    15269.19    178.62 o 
   1  -4   4    10384.48    10559.67    158.56 o 
   2  -4   4     3929.55     3469.30     49.67 o 
   3  -4   4    10339.20    10057.75    153.25 o 
   4  -4   4      743.71      767.13     21.07 o 
   5  -4   4     2545.18     2442.48     37.60 o 
   6  -4   4      867.45      904.69     22.95 o 
   7  -4   4      979.41      991.38     28.50 o 
   8  -4   4     1297.59     1359.42     33.29 o 
   9  -4   4      386.54      370.00     20.99 o 
  10  -4   4      798.98      903.95     41.94 o 
  11  -4   4      151.62      168.94     23.63 o 
  12  -4   4       34.66       36.35     24.11 o 
  13  -4   4      115.37      137.80     55.60 o 
 -12  -3   4      160.49      155.34     30.12 o 
 -11  -3   4      120.32       87.32     24.62 o 
 -10  -3   4      302.73      277.77     24.91 o 
  -9  -3   4     1085.34     1076.83     53.13 o 
  -8  -3   4        5.81       11.17     15.61 o 
  -7  -3   4     2409.14     2430.52     49.63 o 
  -6  -3   4     1112.97     1088.04     28.55 o 
  -5  -3   4     1423.97     1330.41     27.69 o 
  -4  -3   4    10645.15    10716.36    139.80 o 
  -3  -3   4     1304.99     1243.83     26.00 o 
  -2  -3   4    11388.88    11382.22    149.21 o 
  -1  -3   4     3508.24     3203.94     35.97 o 
   0  -3   4      307.68      326.55      6.43 o 
   1  -3   4    16620.00    16805.01    246.92 o 
   2  -3   4     1740.63     1833.94     41.00 o 
   3  -3   4    12293.70    11806.28    148.42 o 
   4  -3   4     6089.66     5800.65     88.89 o 
   5  -3   4      417.61      487.94     26.57 o 
   6  -3   4     4891.90     4476.47     73.13 o 
   7  -3   4     1308.66     1271.37     60.70 o 
   8  -3   4      495.60      521.38     38.15 o 
   9  -3   4     1916.87     1858.28     41.92 o 
  10  -3   4      111.62      128.56     19.20 o 
  11  -3   4      337.88      322.32     24.49 o 
  12  -3   4      117.45      105.44     32.04 o 
  13  -3   4       36.33       67.78     51.03 o 
 -12  -2   4       32.98       42.55     29.71 o 
 -11  -2   4      348.85      370.00     35.26 o 
 -10  -2   4       83.81       83.36     22.44 o 
  -9  -2   4      334.68      356.44     22.90 o 
  -8  -2   4     1227.01     1180.53     36.95 o 
  -7  -2   4        3.71        8.53     11.44 o 
  -6  -2   4     3621.60     3404.63     52.28 o 
  -5  -2   4     1420.08     1336.90     25.52 o 
  -4  -2   4     6271.02     6327.36     68.96 o 
  -3  -2   4    11406.80    11325.93    170.86 o 
  -2  -2   4     1284.26     1408.03     27.00 o 
  -1  -2   4     9748.09     9376.41    107.94 o 
   0  -2   4     1820.65     1723.34     22.98 o 
   1  -2   4     1383.49     1417.19     26.93 o 
   2  -2   4    15433.17    15171.59    220.15 o 
   3  -2   4      108.35      122.14     10.22 o 
   4  -2   4     7891.37     8024.86    120.55 o 
   5  -2   4     4745.42     4411.10     70.66 o 
   6  -2   4     2029.66     2115.43     39.77 o 
   7  -2   4     4668.60     4486.05     74.45 o 
   8  -2   4      624.54      616.08     23.29 o 
   9  -2   4     1449.42     1430.30     45.94 o 
  10  -2   4      431.98      440.72     26.85 o 
  11  -2   4       24.95       18.61     20.90 o 
  12  -2   4      266.31      257.82     35.35 o 
  13  -2   4       33.47      -10.50     30.21 o 
 -12  -1   4       74.36       69.70     30.65 o 
 -11  -1   4      145.51      155.98     27.67 o 
 -10  -1   4      627.08      664.77     37.58 o 
  -9  -1   4        6.76        9.27     14.91 o 
  -8  -1   4     1166.89     1210.27     28.96 o 
  -7  -1   4     1322.16     1289.10     27.80 o 
  -6  -1   4      300.27      292.21     15.15 o 
  -5  -1   4    10052.14     9766.78    104.89 o 
  -4  -1   4     4306.77     4215.44     47.51 o 
  -3  -1   4     8673.86     9250.13    107.37 o 
  -2  -1   4     3511.68     3564.94     44.04 o 
  -1  -1   4     1505.29     1908.49     27.68 o 
   0  -1   4    12454.83    12908.31    146.47 o 
   1  -1   4     5615.82     6030.94     77.78 o 
   2  -1   4     8437.07     8775.90    129.19 o 
   3  -1   4    16873.52    17202.87    249.61 o 
   4  -1   4      146.29      172.22      7.91 o 
   5  -1   4     5918.14     5968.64     79.41 o 
   6  -1   4     1531.91     1628.52     28.52 o 
   7  -1   4     1351.17     1423.58     31.62 o 
   8  -1   4     1857.69     1823.81     39.04 o 
   9  -1   4       38.15       11.93     14.91 o 
  10  -1   4      606.04      633.39     26.42 o 
  11  -1   4      411.63      407.93     33.01 o 
  12  -1   4       47.97       32.78     26.49 o 
  13  -1   4      223.05      179.97     35.19 o 
 -12   0   4      174.32      137.00     32.42 o 
 -11   0   4      114.44      143.65     35.55 o 
 -10   0   4      145.69      123.57     22.68 o 
  -9   0   4      823.68      791.91     31.16 o 
  -8   0   4        8.42        8.51     12.78 o 
  -7   0   4     1696.79     1732.33     33.62 o 
  -6   0   4     1523.34     1610.62     23.86 o 
  -5   0   4      606.04      583.02     14.46 o 
  -4   0   4     6792.81     6729.34     73.32 o 
  -3   0   4      392.35      455.33     13.92 o 
  -2   0   4     9233.85     9290.53    120.78 o 
  -1   0   4    11010.46    12004.88    150.00 o 
   0   0   4      158.15       96.87      5.46 o 
   1   0   4    37194.11    38398.73    673.44 o 
   2   0   4     4501.73     5281.58     68.31 o 
   3   0   4    13679.66    14643.22    183.21 o 
   4   0   4     6857.54     6932.35     90.01 o 
   5   0   4     2285.74     2496.46     38.28 o 
   6   0   4     4550.26     4865.23     80.22 o 
   7   0   4      426.86      464.66     22.59 o 
   8   0   4      450.49      450.36     16.90 o 
   9   0   4     2168.99     2314.66     48.20 o 
  10   0   4       95.24       67.71     18.08 o 
  11   0   4      665.63      662.42     42.74 o 
  12   0   4      208.22      148.83     49.99 o 
  13   0   4      101.14      121.73     32.47 o 
  14   0   4      100.53      129.16     51.98 o 
 -12   1   4       14.92       -1.45     33.71 o 
 -11   1   4      371.57      381.91     31.25 o 
 -10   1   4       90.61      128.04     23.83 o 
  -9   1   4      718.12      743.55     72.28 o 
  -8   1   4     1498.07     1394.52     37.60 o 
  -7   1   4       90.71       85.45      9.55 o 
  -6   1   4     3390.78     3374.54     41.68 o 
  -5   1   4     1437.56     1392.90     20.72 o 
  -4   1   4     3196.08     3209.44     37.88 o 
  -3   1   4     9339.53     9684.45    114.25 o 
  -2   1   4      107.92      109.40      5.42 o 
  -1   1   4    10066.58     9006.82    113.39 o 
   0   1   4     7719.29     9005.62    133.03 o 
   1   1   4     7161.16     7814.58    114.04 o 
   2   1   4    14086.09    14473.24    208.40 o 
   3   1   4     5816.36     6628.75     85.41 o 
   4   1   4     7390.38     7455.12     96.36 o 
   5   1   4     8849.10     9191.13    107.83 o 
   6   1   4     1320.12     1239.60     21.55 o 
   7   1   4     3878.18     3806.89     50.45 o 
   8   1   4       29.89       13.70     14.16 o 
   9   1   4      749.97      694.15     25.35 o 
  10   1   4      528.73      559.35     25.89 o 
  11   1   4       11.20      -19.08     24.91 o 
  12   1   4      495.00      577.18    100.15 o 
  13   1   4       59.06       27.79     31.58 o 
  14   1   4       51.98       27.37     49.82 o 
 -12   2   4       95.06       57.46     33.41 o 
 -11   2   4       46.67       84.09     29.08 o 
 -10   2   4      622.92      663.58     31.57 o 
  -9   2   4       41.59       30.54     18.36 o 
  -8   2   4     1142.01     1147.53     25.61 o 
  -7   2   4     1579.77     1680.68     29.39 o 
  -6   2   4       31.56       16.34      8.31 o 
  -5   2   4     5986.13     5732.93     64.65 o 
  -4   2   4     3172.45     3066.25     35.18 o 
  -3   2   4    10798.13    10427.47    110.98 o 
  -2   2   4     9479.83     9349.58    109.87 o 
  -1   2   4       89.61      131.70     15.92 o 
   0   2   4    21880.96    21458.38    390.85 o 
   1   2   4     3640.54     3782.07     70.75 o 
   2   2   4     2076.20     1985.72     40.75 o 
   3   2   4    14030.20    13828.35    199.92 o 
   4   2   4      583.85      608.14     12.33 o 
   5   2   4    10689.21    10850.68    157.62 o 
   6   2   4     5656.17     5858.67     71.91 o 
   7   2   4     1412.74     1438.40     25.00 o 
   8   2   4     5314.79     5349.85     69.01 o 
   9   2   4      323.81      347.24     17.19 o 
  10   2   4      727.74      751.22     51.81 o 
  11   2   4      348.94      333.17     23.87 o 
  12   2   4       54.15       30.62     27.68 o 
  13   2   4      191.89      180.15     50.51 o 
  14   2   4       26.59      -26.85     51.63 o 
 -12   3   4      131.86      138.11     36.07 o 
 -11   3   4       67.35       49.19     37.64 o 
 -10   3   4      223.74      237.04     25.18 o 
  -9   3   4      749.93      772.53     29.56 o 
  -8   3   4       12.36       10.41     12.22 o 
  -7   3   4     1874.93     1909.84     43.89 o 
  -6   3   4      690.57      692.54     23.41 o 
  -5   3   4     1833.38     1832.39     26.55 o 
  -4   3   4     9361.59     9372.39    101.45 o 
  -3   3   4      536.44      486.48     13.76 o 
  -2   3   4     9089.74     9134.11    122.32 o 
  -1   3   4     3632.90     3455.68     71.04 o 
   0   3   4     1738.49     2039.46     34.40 o 
   1   3   4    11074.05    11037.10    165.38 o 
   2   3   4     1218.85     1159.52     26.22 o 
   3   3   4     8064.10     7609.94    138.88 o 
   4   3   4     8891.67     9237.18    107.48 o 
   5   3   4      317.50      318.05      9.76 o 
   6   3   4     6325.08     6496.17     79.11 o 
   7   3   4      281.80      264.72     19.94 o 
   8   3   4     1662.99     1855.58     31.39 o 
   9   3   4     1285.97     1289.28     47.89 o 
  10   3   4       10.70        3.47     19.12 o 
  11   3   4      678.91      691.12     35.43 o 
  12   3   4      163.67      186.06     28.45 o 
  13   3   4       55.43       64.29     31.46 o 
 -12   4   4        8.11       42.13     50.51 o 
 -11   4   4      138.66      172.53     34.71 o 
 -10   4   4       84.48       86.17     25.89 o 
  -9   4   4      385.60      376.09     20.66 o 
  -8   4   4      932.90      982.99     24.89 o 
  -7   4   4       27.59       26.81     10.52 o 
  -6   4   4     1559.79     1479.74     24.30 o 
  -5   4   4     1484.81     1413.48     26.54 o 
  -4   4   4     1861.51     1801.82     32.01 o 
  -3   4   4     5098.44     5377.36     66.43 o 
  -2   4   4       56.61       68.60      5.41 o 
  -1   4   4    16711.55    17537.42    182.29 o 
   0   4   4    10070.76     9753.59    124.73 o 
   1   4   4     6529.67     7151.55     92.43 o 
   2   4   4     9346.72     9859.06    176.58 o 
   3   4   4      473.58      406.31     34.45 o 
   4   4   4     4379.39     4304.76     59.33 o 
   5   4   4     2667.74     2837.30     37.88 o 
   6   4   4      271.13      298.95     11.18 o 
   7   4   4     5733.87     5553.27     78.93 o 
   8   4   4     1168.92     1064.74     28.53 o 
   9   4   4      830.83      834.99     46.48 o 
  10   4   4      840.75      866.38     67.53 o 
  11   4   4       35.25       -5.98     23.17 o 
  12   4   4      322.89      277.48     35.83 o 
  13   4   4       46.52       17.41     31.76 o 
 -12   5   4       24.71       -3.54     50.25 o 
 -11   5   4       12.44        0.59     30.65 o 
 -10   5   4      320.87      320.09     23.09 o 
  -9   5   4       57.15       56.51     17.35 o 
  -8   5   4      827.42      858.12     23.27 o 
  -7   5   4      481.21      524.25     18.86 o 
  -6   5   4      217.43      235.07     13.51 o 
  -5   5   4     2341.15     2284.50     35.65 o 
  -4   5   4      995.35     1039.90     20.49 o 
  -3   5   4     1994.94     2157.79     35.87 o 
  -2   5   4    10394.79    11017.10    147.82 o 
  -1   5   4       16.07       13.69      6.12 o 
   0   5   4     6835.70     7072.44    113.58 o 
   1   5   4     1862.35     1778.02     37.47 o 
   2   5   4    11386.24    12078.42    173.25 o 
   3   5   4     8681.39     9063.54    131.99 o 
   4   5   4      392.48      347.54     10.61 o 
   5   5   4     3652.27     3757.72     53.79 o 
   6   5   4     1053.77     1105.03     22.65 o 
   7   5   4     1506.42     1433.73     28.31 o 
   8   5   4     1818.59     1840.26     39.56 o 
   9   5   4       47.39       23.77     15.31 o 
  10   5   4      630.18      634.30     28.00 o 
  11   5   4      417.42      473.95     31.11 o 
  12   5   4       53.59       90.05     37.21 o 
  13   5   4      231.26      270.07     48.09 o 
 -11   6   4       54.13       21.75     33.65 o 
 -10   6   4      122.66       94.90     26.01 o 
  -9   6   4      396.69      367.09     25.54 o 
  -8   6   4       31.35       13.10     16.13 o 
  -7   6   4      542.29      542.46     31.82 o 
  -6   6   4     1907.08     1903.01     33.80 o 
  -5   6   4      880.53      803.15     20.06 o 
  -4   6   4     3807.56     3744.48     51.62 o 
  -3   6   4       27.52       18.00      8.66 o 
  -2   6   4     3728.55     4114.31     60.57 o 
  -1   6   4      403.99      384.10     12.47 o 
   0   6   4      214.66      176.75      8.97 o 
   1   6   4     5262.44     5320.53    252.80 o 
   2   6   4     3732.37     4046.15    114.57 o 
   3   6   4     2994.63     2856.46     44.28 o 
   4   6   4     6534.92     6691.49     89.28 o 
   5   6   4       76.77       84.29      8.43 o 
   6   6   4     4706.42     4699.29     66.80 o 
   7   6   4     1217.94     1253.75     30.13 o 
   8   6   4      752.27      745.66     30.81 o 
   9   6   4     1229.61     1194.15     40.29 o 
  10   6   4        0.26       -9.92     21.93 o 
  11   6   4      307.63      287.96     55.56 o 
  12   6   4       77.24       74.77     36.43 o 
 -11   7   4      104.42      118.77     32.22 o 
 -10   7   4       22.46       22.08     26.02 o 
  -9   7   4      176.51      218.85     33.80 o 
  -8   7   4      383.79      407.54     32.32 o 
  -7   7   4       20.45       31.59     14.22 o 
  -6   7   4     1720.10     1614.05     31.75 o 
  -5   7   4     1456.97     1406.22     27.64 o 
  -4   7   4     1859.01     1568.94     28.11 o 
  -3   7   4     6644.59     6518.61     93.12 o 
  -2   7   4      295.60      430.14     28.83 o 
  -1   7   4     2282.89     1957.79     49.79 o 
   0   7   4     3199.34     2926.29     43.86 o 
   1   7   4     1954.60     2180.73     32.48 o 
   2   7   4     7293.40     7573.49    204.45 o 
   3   7   4     1094.86     1134.93     33.77 o 
   4   7   4     2499.06     2483.27     68.60 o 
   5   7   4     3206.01     3144.07     54.00 o 
   6   7   4      665.06      660.37     24.41 o 
   7   7   4     2568.79     2439.81     57.52 o 
   8   7   4      188.28      177.37     19.54 o 
   9   7   4      524.66      563.32     36.43 o 
  10   7   4      769.62      682.32     43.69 o 
  11   7   4        8.79      -11.49     25.37 o 
  12   7   4      274.01      230.89     33.98 o 
 -11   8   4       11.74       -6.91     50.25 o 
 -10   8   4      120.70      108.88     29.23 o 
  -9   8   4       34.70       47.36     24.58 o 
  -8   8   4      357.61      394.27     24.80 o 
  -7   8   4      465.96      421.54     28.29 o 
  -6   8   4      113.46      171.42     15.60 o 
  -5   8   4      732.25      688.21     32.45 o 
  -4   8   4      266.54      271.22     17.28 o 
  -3   8   4      609.94      583.29     20.24 o 
  -2   8   4     5009.03     4935.65     73.19 o 
  -1   8   4      288.62      258.03     27.55 o 
   0   8   4     5319.31     5167.82     85.71 o 
   1   8   4     1613.36     1651.77     39.42 o 
   2   8   4     3898.98     3873.73    113.36 o 
   3   8   4     2370.13     2229.44     54.78 o 
   4   8   4       57.06       75.74     15.07 o 
   5   8   4     1809.72     1973.86     81.59 o 
   6   8   4     1340.33     1346.10     35.18 o 
   7   8   4      548.98      543.96     24.35 o 
   8   8   4     1345.97     1339.48     40.59 o 
   9   8   4       67.06       59.32     19.68 o 
  10   8   4      366.45      357.80     28.17 o 
  11   8   4      145.68      164.62     43.47 o 
  12   8   4       15.16      -20.81     55.77 o 
 -10   9   4       27.38      -25.82     52.15 o 
  -9   9   4      210.42      201.03     28.19 o 
  -8   9   4        1.70      -17.82     19.01 o 
  -7   9   4      281.21      314.97     21.70 o 
  -6   9   4      472.81      399.55     21.37 o 
  -5   9   4      215.92      246.91     15.97 o 
  -4   9   4      898.70      906.16     22.77 o 
  -3   9   4     1160.80      937.97     22.80 o 
  -2   9   4     1766.31     1783.99     49.72 o 
  -1   9   4     2269.19     2267.70     67.65 o 
   0   9   4      416.49      439.98     25.08 o 
   1   9   4     5542.57     5498.39    202.98 o 
   2   9   4       29.44        7.68     18.99 o 
   3   9   4     1101.39     1063.31     35.79 o 
   4   9   4     2298.01     2076.52     85.39 o 
   5   9   4       35.71       -3.71     29.44 o 
   6   9   4     1492.38     1539.84     78.48 o 
   7   9   4      271.86      240.11     39.89 o 
   8   9   4      201.89      212.40     18.03 o 
   9   9   4     1017.19      974.71    102.40 o 
  10   9   4        4.25        7.39     21.86 o 
  11   9   4      308.53      348.65     44.51 o 
  12   9   4       80.35       98.34     62.85 o 
 -10  10   4       12.51       57.50     54.31 o 
  -9  10   4       62.34       70.97     52.75 o 
  -8  10   4      130.35      118.94     23.33 o 
  -7  10   4        4.98       18.29     19.13 o 
  -6  10   4      323.03      383.06     29.85 o 
  -5  10   4       28.81       34.75     16.24 o 
  -4  10   4      384.41      383.99     20.77 o 
  -3  10   4     1914.67     1900.89     44.26 o 
  -2  10   4        3.77       16.37     17.87 o 
  -1  10   4      590.58      631.00     56.25 o 
   0  10   4      724.32      659.34     77.53 o 
   1  10   4      483.00      551.71     28.44 o 
   2  10   4     2801.55     2789.50     90.83 o 
   3  10   4      214.87      194.62     21.35 o 
   4  10   4     1662.36     1626.61     76.58 o 
   5  10   4      903.47      888.76     57.93 o 
   6  10   4      184.12      170.35     39.97 o 
   7  10   4      736.97      865.19     63.54 o 
   8  10   4      158.54      213.26     47.92 o 
   9  10   4      221.72      238.72     53.53 o 
  10  10   4      295.54      276.11     55.60 o 
  11  10   4        7.32       45.07     56.64 o 
  -8  11   4       64.48       69.13     27.38 o 
  -7  11   4      198.30      268.87     28.47 o 
  -6  11   4        1.49       21.40     21.72 o 
  -5  11   4      829.39      883.44     34.29 o 
  -4  11   4      155.01      156.25     37.68 o 
  -3  11   4      444.04      380.10     23.12 o 
  -2  11   4      786.44      811.58     28.73 o 
  -1  11   4        0.53        8.54     19.21 o 
   0  11   4      774.94      892.68     38.20 o 
   1  11   4      421.46      427.33     32.89 o 
   2  11   4      198.91      249.48     20.57 o 
   3  11   4     1572.86     1557.28     76.50 o 
   4  11   4       21.26       25.12     31.77 o 
   5  11   4     1131.53     1089.41     69.93 o 
   6  11   4      396.43      467.26     52.58 o 
   7  11   4      184.18      195.38     49.13 o 
   8  11   4      518.35      500.33     59.57 o 
   9  11   4       37.39       -1.30     46.54 o 
  10  11   4      199.74      129.59     54.57 o 
  11  11   4       95.63      195.47     62.77 o 
  -8  12   4        0.65       40.58     58.45 o 
  -7  12   4      106.92       98.33     28.76 o 
  -6  12   4      125.11      118.38     27.38 o 
  -5  12   4      106.95       78.78     23.23 o 
  -4  12   4      328.01      356.70     25.80 o 
  -3  12   4       36.38       65.22     21.14 o 
  -2  12   4      642.27      603.54     34.63 o 
  -1  12   4      661.57      615.08     26.82 o 
   0  12   4       23.91        4.45     22.42 o 
   1  12   4     1578.00     1616.02     53.31 o 
   2  12   4      222.75      221.83     42.91 o 
   3  12   4      446.12      457.42     51.98 o 
   4  12   4      801.91      753.99     62.51 o 
   5  12   4        3.38       11.14     41.10 o 
   6  12   4      782.45      760.03     67.78 o 
   7  12   4      103.94      187.53     53.53 o 
   8  12   4      136.09      110.51     51.54 o 
   9  12   4      216.73      282.15     60.61 o 
  10  12   4        0.07       -5.70     58.88 o 
  -7  13   4        0.76       19.43     56.21 o 
  -6  13   4      101.57      137.97     55.34 o 
  -5  13   4       46.07       43.56     26.90 o 
  -4  13   4       87.00      141.43     24.62 o 
  -3  13   4      396.41      393.17     49.37 o 
  -2  13   4        7.09      -19.66     20.97 o 
  -1  13   4      343.29      393.04     25.81 o 
   0  13   4      180.66      183.56     26.84 o 
   1  13   4      222.38      197.55     31.72 o 
   2  13   4      596.57      696.13     41.92 o 
   3  13   4       55.58       43.62     38.90 o 
   4  13   4      376.75      349.15     52.06 o 
   5  13   4      455.60      529.17     61.13 o 
   6  13   4       43.61       34.79     44.98 o 
   7  13   4      338.92      490.66     63.37 o 
   8  13   4       43.45       74.60     55.43 o 
   9  13   4      114.82      104.56     63.54 o 
  -6  14   4        2.53      -45.33     53.27 o 
  -5  14   4       92.04       68.98     53.36 o 
  -4  14   4       39.18       44.19     26.55 o 
  -3  14   4      121.60      145.25     27.85 o 
  -2  14   4      291.61      287.18     29.64 o 
  -1  14   4        3.10        3.35     24.04 o 
   0  14   4      436.65      459.11     81.76 o 
   1  14   4      125.27      168.30     33.78 o 
   2  14   4      126.31      107.81     32.60 o 
   3  14   4      348.22      404.27     42.30 o 
   4  14   4        0.55       29.55     33.57 o 
   5  14   4      360.41      350.45     58.71 o 
   6  14   4      136.20       78.48     58.45 o 
   7  14   4       41.08       19.08     58.97 o 
   8  14   4      166.87      199.27     67.78 o 
  -4  15   4       77.11       51.28     59.75 o 
  -3  15   4       16.75        5.49     30.14 o 
  -2  15   4       60.63       61.36     27.20 o 
  -1  15   4      107.12      121.51     36.56 o 
   0  15   4       18.73      -11.77     33.67 o 
   1  15   4      223.94      282.22     67.56 o 
   2  15   4       53.00       53.29     37.10 o 
   3  15   4       81.35      114.57     56.47 o 
   4  15   4      173.75      149.45     59.66 o 
   5  15   4        0.22      -40.92     50.85 o 
   6  15   4      152.76      257.98     65.19 o 
  -2  16   4        2.61       28.75     58.62 o 
  -1  16   4       99.40       86.13     40.38 o 
   0  16   4       89.83       74.84     41.95 o 
   1  16   4       20.13       29.96     56.03 o 
   2  16   4      148.03      152.56     61.73 o 
   3  16   4        5.76        8.37     53.27 o 
   4  16   4      107.24       96.79     65.01 o 
   3 -15   5        3.08       14.50     62.77 o 
  -5 -14   5      156.28      169.31     66.48 o 
  -4 -14   5       25.31       13.47     57.59 o 
  -3 -14   5      128.37      185.11     58.45 o 
  -1 -14   5        6.86      -40.23     50.85 o 
   0 -14   5      317.13      277.84     41.27 o 
   1 -14   5       93.89      132.47     41.77 o 
   2 -14   5       87.30       48.05     37.26 o 
   3 -14   5      133.10      154.39     40.10 o 
   4 -14   5        0.22      -18.52     37.43 o 
   5 -14   5       95.36      144.08     45.56 o 
  -6 -13   5      105.09       65.70     55.77 o 
  -5 -13   5       56.93       45.59     55.43 o 
  -4 -13   5      369.23      355.99     41.90 o 
  -3 -13   5       24.15       21.44     33.72 o 
  -2 -13   5      334.10      376.82     38.92 o 
  -1 -13   5      233.84      248.52     38.21 o 
   0 -13   5      112.40      163.75     51.76 o 
   1 -13   5      438.92      332.25     60.22 o 
   2 -13   5       41.41       24.61     32.01 o 
   3 -13   5      177.89      160.32     40.92 o 
   4 -13   5      200.44      276.07     45.54 o 
   5 -13   5        5.28       -4.62     27.48 o 
   6 -13   5      201.43      159.30     33.09 o 
   7 -13   5       53.25       72.96     59.49 o 
  -7 -12   5       11.26       -1.35     38.91 o 
  -6 -12   5      311.53      274.21     39.46 o 
  -5 -12   5      123.44      146.71     52.58 o 
  -4 -12   5      242.41      248.28     33.79 o 
  -3 -12   5      657.34      656.64     41.55 o 
  -2 -12   5        1.82      -13.92     20.32 o 
  -1 -12   5      699.35      773.58     35.63 o 
   0 -12   5      438.97      479.91     32.02 o 
   1 -12   5      116.04      121.89     26.53 o 
   2 -12   5      488.92      515.85     32.38 o 
   3 -12   5       15.29        6.94     24.32 o 
   4 -12   5      355.33      358.13     42.63 o 
   5 -12   5      277.62      320.61     44.71 o 
   6 -12   5       66.35       47.62     28.25 o 
   7 -12   5      149.82      141.36     37.60 o 
   8 -12   5        5.54        0.43     54.05 o 
  -8 -11   5      157.24      134.14     39.76 o 
  -7 -11   5      152.78      182.23     49.30 o 
  -6 -11   5       54.71       38.50     32.86 o 
  -5 -11   5      677.52      700.40     43.80 o 
  -4 -11   5      211.54      198.12     30.24 o 
  -3 -11   5      478.73      481.24     29.34 o 
  -2 -11   5      534.79      567.89     28.16 o 
  -1 -11   5      227.65      233.99     21.92 o 
   0 -11   5     1299.95     1362.55     43.09 o 
   1 -11   5       55.34       67.71     20.65 o 
   2 -11   5      354.63      359.95     26.61 o 
   3 -11   5      705.94      745.14     60.59 o 
   4 -11   5        0.00       -2.57     17.88 o 
   5 -11   5      428.78      432.46     28.13 o 
   6 -11   5      169.84      129.34     26.81 o 
   7 -11   5       54.83       62.57     26.12 o 
   8 -11   5      171.72      193.85     37.64 o 
   9 -11   5        0.29      -31.86     56.64 o 
  -9 -10   5      225.48      208.56     74.12 o 
  -8 -10   5        0.46       17.53     35.12 o 
  -7 -10   5      395.04      433.02     40.66 o 
  -6 -10   5      186.87      200.87     33.67 o 
  -5 -10   5      160.89      159.75     30.31 o 
  -4 -10   5      886.53      882.04     42.05 o 
  -3 -10   5      185.13      157.05     21.99 o 
  -2 -10   5     1044.47     1018.72     29.62 o 
  -1 -10   5     2555.38     2439.48     57.71 o 
   0 -10   5      160.22      197.15     18.94 o 
   1 -10   5     1766.07     1812.14     47.34 o 
   2 -10   5       33.09       27.57     15.44 o 
   3 -10   5      482.98      478.44     32.23 o 
   4 -10   5      534.39      537.32     23.37 o 
   5 -10   5       10.98       -9.59     19.63 o 
   6 -10   5      590.45      596.91     31.13 o 
   7 -10   5      101.20      109.97     25.96 o 
   8 -10   5      112.13      106.76     36.52 o 
   9 -10   5      131.54      156.40     39.19 o 
  10 -10   5        1.48      -52.15     52.15 o 
 -10  -9   5       42.27       12.23     37.40 o 
  -9  -9   5      146.87      141.37     65.75 o 
  -8  -9   5      409.33      415.95     61.13 o 
  -7  -9   5       37.86       42.77     28.68 o 
  -6  -9   5     1078.99     1051.22     70.28 o 
  -5  -9   5      428.69      418.64     32.36 o 
  -4  -9   5      408.00      399.42     30.37 o 
  -3  -9   5      613.18      579.98     26.47 o 
  -2  -9   5        1.42      -10.82     13.69 o 
  -1  -9   5     2323.72     2338.61     45.16 o 
   0  -9   5     1004.40      953.68     47.53 o 
   1  -9   5      704.53      703.53     46.94 o 
   2  -9   5     2195.99     2165.20     39.90 o 
   3  -9   5      119.97       98.23     18.82 o 
   4  -9   5      970.82      951.39     31.30 o 
   5  -9   5      566.38      460.08     28.63 o 
   6  -9   5       69.26       54.41     20.55 o 
   7  -9   5      592.27      642.87     35.75 o 
   8  -9   5       45.75       23.19     28.70 o 
   9  -9   5      150.63       95.22     49.26 o 
  10  -9   5       92.52      110.77     50.34 o 
  11  -9   5        1.58       -5.01     51.37 o 
 -10  -8   5      233.31      216.04     26.94 o 
  -9  -8   5       56.34       22.07     21.03 o 
  -8  -8   5      534.97      570.01     30.24 o 
  -7  -8   5      589.67      641.27     23.99 o 
  -6  -8   5      291.68      299.33     32.29 o 
  -5  -8   5     2257.20     2207.50     64.06 o 
  -4  -8   5      210.17      201.40     24.30 o 
  -3  -8   5      760.10      782.28     39.99 o 
  -2  -8   5     3953.31     3808.08     61.27 o 
  -1  -8   5       12.59       22.60     12.32 o 
   0  -8   5     3645.84     3603.49     58.24 o 
   1  -8   5     1055.62      999.15     20.10 o 
   2  -8   5      922.79      980.81     27.64 o 
   3  -8   5     2339.21     2243.97     40.30 o 
   4  -8   5        0.10       -4.41     11.65 o 
   5  -8   5     1878.01     1736.48     67.74 o 
   6  -8   5      548.50      489.30     24.50 o 
   7  -8   5      121.89      100.14     20.04 o 
   8  -8   5      564.12      597.08     38.82 o 
   9  -8   5       16.46      -28.66     28.66 o 
  10  -8   5      209.56      297.21     38.69 o 
  11  -8   5       97.25      106.28     52.58 o 
 -11  -7   5       70.11       -1.23     37.03 o 
 -10  -7   5       42.26       52.43     23.83 o 
  -9  -7   5      504.49      526.10     28.30 o 
  -8  -7   5        1.01      -13.48     17.77 o 
  -7  -7   5     1387.70     1324.03     35.74 o 
  -6  -7   5      988.57      920.18     27.44 o 
  -5  -7   5     1356.03     1401.29     43.83 o 
  -4  -7   5     1120.84     1091.79     39.76 o 
  -3  -7   5       34.73       44.43     14.15 o 
  -2  -7   5     2676.49     2620.30     45.40 o 
  -1  -7   5     3499.21     3442.48     60.04 o 
   0  -7   5      353.44      323.62     20.22 o 
   1  -7   5     6920.30     7209.35     82.19 o 
   2  -7   5      541.83      568.48     17.47 o 
   3  -7   5     2847.35     3048.63     48.29 o 
   4  -7   5     2351.28     2286.54     47.00 o 
   5  -7   5       46.33       30.68     13.95 o 
   6  -7   5     1706.11     1749.08     41.85 o 
   7  -7   5      342.85      336.51     34.15 o 
   8  -7   5      303.38      270.50     31.90 o 
   9  -7   5      487.26      490.40     35.96 o 
  10  -7   5        0.24      -13.56     29.40 o 
  11  -7   5      135.14      158.10     37.87 o 
  12  -7   5       27.69      -15.37     49.47 o 
 -11  -6   5      180.91      161.10     39.29 o 
 -10  -6   5       44.52       23.36     22.97 o 
  -9  -6   5      249.29      265.78     23.71 o 
  -8  -6   5      663.65      689.52     28.44 o 
  -7  -6   5       10.02        9.31     15.02 o 
  -6  -6   5     2349.27     2346.69     62.15 o 
  -5  -6   5      617.42      587.07     35.69 o 
  -4  -6   5     1008.08      979.41     25.04 o 
  -3  -6   5     3977.65     3784.82     96.14 o 
  -2  -6   5        1.30        7.07      9.63 o 
  -1  -6   5     6707.61     6555.58     82.49 o 
   0  -6   5     3335.00     3413.25     55.62 o 
   1  -6   5     1823.81     1776.14     36.67 o 
   2  -6   5     2876.77     2805.86     49.53 o 
   3  -6   5       13.24        9.34      8.64 o 
   4  -6   5     3545.79     3391.21     61.01 o 
   5  -6   5     1531.48     1501.43     45.87 o 
   6  -6   5      178.39      166.76     20.88 o 
   7  -6   5     1447.48     1555.64     48.47 o 
   8  -6   5      122.20      100.05     22.82 o 
   9  -6   5      450.78      514.94     34.37 o 
  10  -6   5      386.01      381.18     45.80 o 
  11  -6   5        3.57       -0.37     36.48 o 
  12  -6   5      130.87      128.99     50.08 o 
 -11  -5   5       52.36       17.77     28.30 o 
 -10  -5   5      423.70      418.33     29.43 o 
  -9  -5   5        2.73        9.23     19.67 o 
  -8  -5   5      582.50      584.13     28.31 o 
  -7  -5   5      984.05      971.95     45.13 o 
  -6  -5   5       26.87       59.23     27.05 o 
  -5  -5   5     3931.09     3835.27     78.76 o 
  -4  -5   5      571.31      569.96     22.78 o 
  -3  -5   5     2627.92     2604.98     64.09 o 
  -2  -5   5     6486.63     6447.37     83.28 o 
  -1  -5   5      230.09      219.75      9.77 o 
   0  -5   5     5128.60     4762.76     61.13 o 
   1  -5   5     3387.92     3463.85     51.26 o 
   2  -5   5     3502.96     3564.30     63.02 o 
   3  -5   5     7444.11     7221.79    139.49 o 
   4  -5   5        0.31       14.18     14.46 o 
   5  -5   5     2938.64     2746.45     63.57 o 
   6  -5   5     1017.70     1111.14     37.48 o 
   7  -5   5      407.03      355.91     14.68 o 
   8  -5   5     1018.55      998.97     49.93 o 
   9  -5   5       85.67       73.76     15.66 o 
  10  -5   5      473.56      512.93     41.49 o 
  11  -5   5      132.43      140.73     22.77 o 
  12  -5   5       18.49       18.17     23.74 o 
  13  -5   5       99.15       74.77     52.41 o 
 -12  -4   5      119.45      167.76     45.39 o 
 -11  -4   5       63.63       41.71     26.48 o 
 -10  -4   5      153.47      156.64     23.86 o 
  -9  -4   5      730.78      731.17     31.94 o 
  -8  -4   5        2.92        4.34     16.37 o 
  -7  -4   5     1299.21     1268.42     34.58 o 
  -6  -4   5     2727.75     2514.38     50.08 o 
  -5  -4   5     1477.24     1485.20     44.08 o 
  -4  -4   5     4421.20     4342.83     72.90 o 
  -3  -4   5       55.02       44.04     10.83 o 
  -2  -4   5     6548.38     6803.41     74.55 o 
  -1  -4   5     2640.09     2497.55     29.44 o 
   0  -4   5      263.26      324.37     10.14 o 
   1  -4   5     5248.61     4836.29    102.70 o 
   2  -4   5     1545.49     1388.14     35.64 o 
   3  -4   5     7124.87     6966.57    133.72 o 
   4  -4   5     5226.74     4666.84     94.43 o 
   5  -4   5       55.41       66.25      8.53 o 
   6  -4   5     3165.98     2983.38     52.18 o 
   7  -4   5      319.21      298.67     15.62 o 
   8  -4   5      558.51      548.98     24.68 o 
   9  -4   5     1476.78     1425.72     36.31 o 
  10  -4   5        9.20       -9.16     17.37 o 
  11  -4   5      186.84      211.01     23.85 o 
  12  -4   5       91.21      107.39     25.45 o 
  13  -4   5       33.27       -5.44     48.61 o 
 -12  -3   5        7.94      -11.75     28.67 o 
 -11  -3   5      269.52      281.15     49.38 o 
 -10  -3   5       97.92       88.77     22.83 o 
  -9  -3   5      274.84      297.06     38.98 o 
  -8  -3   5      896.99      909.42     31.59 o 
  -7  -3   5        8.83        9.94     13.86 o 
  -6  -3   5     7026.05     6589.69    108.24 o 
  -5  -3   5     1018.12      928.08     25.68 o 
  -4  -3   5     2092.75     2134.73     34.82 o 
  -3  -3   5     7235.59     7318.40    103.68 o 
  -2  -3   5       65.93       83.34      5.63 o 
  -1  -3   5     5203.28     5072.80     56.63 o 
   0  -3   5    12646.86    12601.54    130.73 o 
   1  -3   5     1971.32     2230.39     31.09 o 
   2  -3   5    16135.41    16519.22    205.99 o 
   3  -3   5      695.65      672.09     24.96 o 
   4  -3   5     4177.65     4010.62     64.10 o 
   5  -3   5     6769.09     6711.05    103.64 o 
   6  -3   5      537.20      600.00     19.23 o 
   7  -3   5     3384.81     3176.96     64.80 o 
   8  -3   5      340.80      316.44     18.23 o 
   9  -3   5     1281.17     1171.11     36.70 o 
  10  -3   5      321.58      302.64     22.62 o 
  11  -3   5        0.63        0.35     20.32 o 
  12  -3   5      224.28      237.19     27.32 o 
  13  -3   5       45.78        0.40     39.20 o 
 -12  -2   5       55.03       56.45     31.07 o 
 -11  -2   5       58.79       76.06     26.07 o 
 -10  -2   5      651.27      655.71     51.82 o 
  -9  -2   5       48.15       46.15     19.16 o 
  -8  -2   5      988.82      998.66     35.86 o 
  -7  -2   5     2651.12     2509.14     51.13 o 
  -6  -2   5      142.76      170.70     19.48 o 
  -5  -2   5     3613.66     3605.43     54.00 o 
  -4  -2   5      444.58      390.96     12.94 o 
  -3  -2   5     8492.37     8908.61    104.03 o 
  -2  -2   5    13336.71    13582.31    155.43 o 
  -1  -2   5      680.32      661.00     14.71 o 
   0  -2   5    12236.30    11991.87    137.42 o 
   1  -2   5     2199.72     1959.09     29.11 o 
   2  -2   5     5786.83     6318.08     95.36 o 
   3  -2   5    11630.19    11851.86    174.48 o 
   4  -2   5      413.58      394.56     20.86 o 
   5  -2   5     4684.80     4640.99     82.82 o 
   6  -2   5     2168.06     2027.31     46.07 o 
   7  -2   5      817.14      903.53     25.66 o 
   8  -2   5     2437.88     2374.77     47.10 o 
   9  -2   5      151.27      167.90     17.92 o 
  10  -2   5      577.24      583.27     26.04 o 
  11  -2   5      352.67      322.26     24.66 o 
  12  -2   5       25.93       17.86     24.26 o 
  13  -2   5      227.65      233.22     35.31 o 
 -12  -1   5      160.09      145.70     34.26 o 
 -11  -1   5       96.85       86.55     41.24 o 
 -10  -1   5      197.39      229.65     22.01 o 
  -9  -1   5      398.94      384.94     21.27 o 
  -8  -1   5       29.64       17.17     14.02 o 
  -7  -1   5     2220.94     2238.68     40.39 o 
  -6  -1   5     1846.62     1816.09     33.70 o 
  -5  -1   5      135.97      141.60     14.85 o 
  -4  -1   5     7176.71     7168.15     78.10 o 
  -3  -1   5      691.44      789.94     14.41 o 
  -2  -1   5    21617.80    22678.62    256.59 o 
  -1  -1   5    10373.42    11219.23    118.17 o 
   0  -1   5     2174.48     2007.35     26.65 o 
   1  -1   5     8106.81     8625.63    110.53 o 
   2  -1   5     2046.50     2121.32     35.95 o 
   3  -1   5    16741.82    17315.90    251.83 o 
   4  -1   5     8086.71     8931.86    114.94 o 
   5  -1   5     1797.38     1741.21     36.48 o 
   6  -1   5     6419.09     6498.98     92.60 o 
   7  -1   5      492.17      528.11     28.01 o 
   8  -1   5      292.01      295.76     18.07 o 
   9  -1   5     2402.91     2220.41     47.00 o 
  10  -1   5       17.31       -0.92     16.13 o 
  11  -1   5      665.88      626.74     29.47 o 
  12  -1   5      173.98      194.97     46.28 o 
  13  -1   5      107.55      117.58     33.46 o 
 -12   0   5        7.72       21.92     30.39 o 
 -11   0   5      413.18      451.37     33.09 o 
 -10   0   5      103.40      114.90     24.83 o 
  -9   0   5      531.74      523.59     34.42 o 
  -8   0   5     1216.33     1265.28     30.67 o 
  -7   0   5        2.10       11.79     11.84 o 
  -6   0   5     2044.76     2007.70     31.07 o 
  -5   0   5     1173.63     1118.23     18.01 o 
  -4   0   5     2063.73     2046.55     33.96 o 
  -3   0   5    13835.50    13815.76    158.82 o 
  -2   0   5       20.40       17.24      4.54 o 
  -1   0   5    12294.32    12746.27    145.76 o 
   0   0   5     6227.37     6707.24     78.00 o 
   1   0   5       83.85      111.38      8.52 o 
   2   0   5    20154.54    20655.26    256.72 o 
   3   0   5      351.16      387.33     16.89 o 
   4   0   5     4876.24     4767.23     64.22 o 
   5   0   5     3550.18     3549.71     50.25 o 
   6   0   5      899.20      993.06     20.96 o 
   7   0   5     2003.39     1998.84     55.62 o 
   8   0   5     1029.13     1068.54     29.37 o 
   9   0   5     1671.87     1641.38     64.76 o 
  10   0   5      624.40      605.10     25.75 o 
  11   0   5        4.73       -6.87     20.41 o 
  12   0   5      431.24      488.50     34.91 o 
  13   0   5       51.92       30.81     46.54 o 
  14   0   5       36.35       56.21     52.49 o 
 -12   1   5       91.97      127.83     36.84 o 
 -11   1   5       26.07       38.76     26.71 o 
 -10   1   5      302.12      308.74     27.68 o 
  -9   1   5       25.00       22.72     19.92 o 
  -8   1   5     1146.12     1081.79     36.60 o 
  -7   1   5     1696.66     1531.90     38.18 o 
  -6   1   5      148.85      161.10      9.55 o 
  -5   1   5     3823.99     3702.64     63.22 o 
  -4   1   5     1297.54     1368.98     20.24 o 
  -3   1   5     3105.89     3175.53     37.57 o 
  -2   1   5     9523.09     9215.97     98.17 o 
  -1   1   5      651.86      652.82     21.72 o 
   0   1   5    10495.08    10011.95    148.60 o 
   1   1   5     3382.56     3512.13     67.64 o 
   2   1   5     6313.85     6599.73     98.29 o 
   3   1   5    17606.79    17780.65    222.05 o 
   4   1   5      106.90      165.08     12.44 o 
   5   1   5     7856.44     7885.56    102.96 o 
   6   1   5     3831.24     3732.87     48.52 o 
   7   1   5      609.01      531.06     16.32 o 
   8   1   5     4331.33     4194.15     62.14 o 
   9   1   5       32.41       37.47     13.21 o 
  10   1   5      581.05      574.91     26.76 o 
  11   1   5      300.26      306.38     29.52 o 
  12   1   5       44.34       36.80     26.73 o 
  13   1   5      187.35      227.98     51.33 o 
  14   1   5       41.07      -15.11     47.92 o 
 -12   2   5      174.32      210.81     61.65 o 
 -11   2   5      148.27      169.92     29.45 o 
 -10   2   5      132.16      158.84     24.97 o 
  -9   2   5      886.85      874.27     33.13 o 
  -8   2   5        1.29       -0.01     16.11 o 
  -7   2   5     2147.44     2102.69     34.63 o 
  -6   2   5     1846.75     1803.15     29.75 o 
  -5   2   5      446.19      515.05     11.65 o 
  -4   2   5     8284.38     8497.98     92.75 o 
  -3   2   5     1388.57     1355.19     19.51 o 
  -2   2   5    10851.99    11209.41    131.24 o 
  -1   2   5     9832.83     9839.44    115.06 o 
   0   2   5      960.37     1123.80     28.47 o 
   1   2   5    14796.80    13415.28    239.38 o 
   2   2   5     2014.72     2008.56     33.99 o 
   3   2   5     3125.01     3091.75     61.67 o 
   4   2   5     8586.82     8176.93     95.77 o 
   5   2   5      111.84      127.54      7.65 o 
   6   2   5     5605.20     5847.89     72.22 o 
   7   2   5     1769.49     1874.11     42.20 o 
   8   2   5     2358.54     2379.24     47.57 o 
   9   2   5     1442.57     1482.75     36.23 o 
  10   2   5        8.39       13.88     14.82 o 
  11   2   5      484.80      473.73     38.51 o 
  12   2   5      215.43      221.79     30.76 o 
  13   2   5       25.40        4.01     31.17 o 
  14   2   5      123.92      115.18     54.74 o 
 -12   3   5        5.11       20.20     53.70 o 
 -11   3   5      147.00      119.54     31.30 o 
 -10   3   5       59.93       52.35     24.32 o 
  -9   3   5      436.87      529.04     83.66 o 
  -8   3   5      999.11     1000.63     25.36 o 
  -7   3   5        8.56        5.57     10.94 o 
  -6   3   5     1749.78     1706.75     34.55 o 
  -5   3   5     1122.68     1087.63     19.53 o 
  -4   3   5     1162.54     1150.86     18.65 o 
  -3   3   5    12504.37    12899.40    151.52 o 
  -2   3   5      430.86      433.46     12.36 o 
  -1   3   5    14547.72    14830.21    194.80 o 
   0   3   5     4167.62     4397.90     68.74 o 
   1   3   5     1797.74     2211.11     37.73 o 
   2   3   5    18732.53    18273.84    324.31 o 
   3   3   5      710.90      759.86     24.18 o 
   4   3   5     8720.82     9132.96    106.59 o 
   5   3   5     4400.85     4295.54     53.71 o 
   6   3   5      408.60      454.84     15.72 o 
   7   3   5     4509.44     4513.47     60.81 o 
   8   3   5     1588.43     1509.99     27.59 o 
   9   3   5      342.47      375.50     29.01 o 
  10   3   5      915.28      850.85     28.38 o 
  11   3   5       21.55      -10.80     23.20 o 
  12   3   5      473.26      549.75     65.66 o 
  13   3   5       74.96       99.36     33.35 o 
 -12   4   5       40.22       64.15     51.28 o 
 -11   4   5       12.82        3.02     30.10 o 
 -10   4   5      279.21      262.91     27.64 o 
  -9   4   5       40.93       63.81     16.20 o 
  -8   4   5      816.01      833.82     28.69 o 
  -7   4   5     1158.20     1084.45     37.49 o 
  -6   4   5      508.41      542.20     24.39 o 
  -5   4   5     4495.23     4508.02     60.60 o 
  -4   4   5      517.97      547.58     16.92 o 
  -3   4   5     2763.78     2739.52     43.11 o 
  -2   4   5     3233.71     3526.98     51.92 o 
  -1   4   5        4.09        5.27      3.98 o 
   0   4   5    26382.53    27013.81    348.43 o 
   1   4   5     4472.46     4981.46     82.14 o 
   2   4   5     5124.12     5622.41    135.29 o 
   3   4   5     9812.86    10106.67    182.97 o 
   4   4   5       66.25       74.19      6.14 o 
   5   4   5     3927.77     3990.09     50.63 o 
   6   4   5     1396.17     1467.07     24.62 o 
   7   4   5     2310.51     2394.88     40.00 o 
   8   4   5     3297.04     3306.27     52.76 o 
   9   4   5       49.26       16.16     15.23 o 
  10   4   5      774.85      762.03     32.89 o 
  11   4   5      582.53      600.06     33.51 o 
  12   4   5       44.68       66.91     38.59 o 
  13   4   5      235.14      201.00     47.40 o 
 -12   5   5       61.42       29.44     51.54 o 
 -11   5   5       53.97       33.15     48.78 o 
 -10   5   5       56.89       86.34     41.18 o 
  -9   5   5      353.44      363.17     23.40 o 
  -8   5   5       88.24       92.00     16.92 o 
  -7   5   5      781.15      792.40     23.82 o 
  -6   5   5      803.76      795.18     22.89 o 
  -5   5   5      674.32      683.50     18.40 o 
  -4   5   5     3165.42     3111.45     50.02 o 
  -3   5   5      469.53      495.69     15.28 o 
  -2   5   5     1803.61     1728.52     22.14 o 
  -1   5   5     1607.72     1532.47     20.76 o 
   0   5   5       47.51       39.05      3.20 o 
   1   5   5    13131.75    13215.68    168.65 o 
   2   5   5     5349.55     5603.82     83.05 o 
   3   5   5     8943.85     9268.92    135.73 o 
   4   5   5     3993.23     4149.08     71.91 o 
   5   5   5       24.98       17.39      7.22 o 
   6   5   5     2950.83     2867.22     44.16 o 
   7   5   5     1760.45     1774.70     53.93 o 
   8   5   5      129.84      142.61     17.61 o 
   9   5   5     1251.73     1203.28     41.46 o 
  10   5   5        0.31       18.71     21.64 o 
  11   5   5      642.31      760.12     49.13 o 
  12   5   5      136.43       89.10     37.82 o 
  13   5   5       31.92       54.57     42.65 o 
 -11   6   5      135.29      169.65     54.82 o 
 -10   6   5       35.45       40.44     27.05 o 
  -9   6   5      212.66      209.45     24.61 o 
  -8   6   5      703.41      632.16     25.95 o 
  -7   6   5        1.10       -1.40     12.78 o 
  -6   6   5     1796.45     1628.75     31.02 o 
  -5   6   5      817.97      832.59     20.92 o 
  -4   6   5     1259.75     1209.14     18.02 o 
  -3   6   5     2775.44     2551.78     42.21 o 
  -2   6   5      271.46      303.80     28.57 o 
  -1   6   5     3754.96     3794.34     70.94 o 
   0   6   5     3050.51     3156.31     47.76 o 
   1   6   5      433.98      356.84     22.97 o 
   2   6   5     7151.16     6879.51    187.09 o 
   3   6   5     1353.61     1406.46     24.54 o 
   4   6   5     4558.65     4276.92     69.84 o 
   5   6   5     3028.58     2947.05     64.37 o 
   6   6   5     1421.53     1438.77     31.91 o 
   7   6   5     3821.10     3932.99    126.87 o 
   8   6   5      238.22      250.05     21.02 o 
   9   6   5      535.13      441.44     37.95 o 
  10   6   5      698.28      604.36     32.79 o 
  11   6   5        3.68      -27.71     29.61 o 
  12   6   5      318.83      317.98     42.05 o 
 -11   7   5       12.56       15.37     53.44 o 
 -10   7   5      146.53       96.90     27.64 o 
  -9   7   5       43.84       93.83     25.04 o 
  -8   7   5      305.44      295.77     25.10 o 
  -7   7   5      359.96      329.52     18.60 o 
  -6   7   5       30.82       31.82     16.03 o 
  -5   7   5     1607.44     1490.10     36.44 o 
  -4   7   5     1045.80     1026.32     29.80 o 
  -3   7   5     2519.11     2273.47     39.73 o 
  -2   7   5     4129.94     3892.34     59.17 o 
  -1   7   5      400.74      418.10     21.87 o 
   0   7   5     3747.23     3629.26     54.92 o 
   1   7   5     3322.59     3212.31     65.44 o 
   2   7   5     1777.59     1884.07     63.89 o 
   3   7   5     4231.22     4303.61    123.46 o 
   4   7   5      150.17      146.64     11.62 o 
   5   7   5     2231.89     2219.68     41.27 o 
   6   7   5     2047.08     1962.61     39.02 o 
   7   7   5      129.96      129.07     25.47 o 
   8   7   5     1630.65     1589.36     45.00 o 
   9   7   5       97.00       75.48     19.26 o 
  10   7   5      550.85      589.58     32.54 o 
  11   7   5      238.33      305.62     61.39 o 
  12   7   5       23.51       10.02     34.45 o 
 -10   8   5       38.72       45.56     29.91 o 
  -9   8   5      266.92      262.10     27.94 o 
  -8   8   5        3.32       12.68     19.42 o 
  -7   8   5      311.74      335.16     25.06 o 
  -6   8   5      384.87      391.58     18.63 o 
  -5   8   5      535.87      636.95     19.89 o 
  -4   8   5     1991.84     2018.74     34.81 o 
  -3   8   5     2155.45     2089.65     38.73 o 
  -2   8   5     1997.67     1922.46     42.68 o 
  -1   8   5     1826.23     1813.53     40.82 o 
   0   8   5      363.36      314.35     19.83 o 
   1   8   5     5805.20     5380.42    152.73 o 
   2   8   5     1314.07     1332.63     52.32 o 
   3   8   5     1825.76     1871.55     64.84 o 
   4   8   5     2990.35     3027.71     70.66 o 
   5   8   5      123.18       73.68     17.67 o 
   6   8   5     2757.80     2631.82    141.64 o 
   7   8   5      660.71      651.84     26.22 o 
   8   8   5      300.11      313.45     21.91 o 
   9   8   5      961.02      964.52     36.35 o 
  10   8   5        9.83       -5.32     21.37 o 
  11   8   5      373.71      358.28     31.08 o 
  12   8   5      137.12      127.61     55.52 o 
 -10   9   5       15.54      -19.25     53.53 o 
  -9   9   5       62.92       70.64     28.12 o 
  -8   9   5      126.22      114.31     23.37 o 
  -7   9   5        3.71       -8.88     17.29 o 
  -6   9   5      628.31      583.21     21.70 o 
  -5   9   5      292.77      323.73     20.11 o 
  -4   9   5      733.12      700.28     23.57 o 
  -3   9   5     2266.78     2192.49     49.02 o 
  -2   9   5     1040.72     1082.84     36.99 o 
  -1   9   5     1253.92     1328.22     41.55 o 
   0   9   5     2118.08     2148.75     55.41 o 
   1   9   5      498.49      477.80     25.06 o 
   2   9   5     3610.17     3533.65    107.49 o 
   3   9   5      262.47      304.95     27.54 o 
   4   9   5     1972.43     1954.97     52.66 o 
   5   9   5     1291.10     1162.63     63.98 o 
   6   9   5      111.14       61.65     34.28 o 
   7   9   5     1357.27     1419.63     92.81 o 
   8   9   5      301.50      302.66     34.41 o 
   9   9   5      377.93      397.27     53.14 o 
  10   9   5      355.52      355.16     31.08 o 
  11   9   5       28.28       30.23     41.18 o 
  12   9   5      164.52       59.06     56.64 o 
  -8  10   5       76.29       64.15     27.00 o 
  -7  10   5      236.46      257.75     26.53 o 
  -6  10   5        6.35       -1.00     20.33 o 
  -5  10   5      608.10      569.80     32.17 o 
  -4  10   5      660.27      672.01     25.88 o 
  -3  10   5      164.42      152.05     16.94 o 
  -2  10   5      697.40      785.53     34.98 o 
  -1  10   5       48.71       39.19     18.52 o 
   0  10   5     1238.53     1192.66     80.68 o 
   1  10   5      794.63      801.30     33.39 o 
   2  10   5      499.09      487.03     34.45 o 
   3  10   5     2397.22     2462.72     63.34 o 
   4  10   5       19.33       47.57     30.13 o 
   5  10   5     1644.90     1551.50     78.74 o 
   6  10   5      533.05      542.55     50.51 o 
   7  10   5      205.63      192.45     46.36 o 
   8  10   5      566.83      582.18     58.71 o 
   9  10   5       91.09      123.98     46.71 o 
  10  10   5      220.39      111.12     52.84 o 
  11  10   5      197.70      192.00     27.06 o 
  -8  11   5        4.27      -50.34     52.93 o 
  -7  11   5      107.68       94.73     26.26 o 
  -6  11   5      129.21      144.24     24.39 o 
  -5  11   5      311.30      266.96     34.11 o 
  -4  11   5      619.78      602.80     30.22 o 
  -3  11   5       54.39       66.32     20.68 o 
  -2  11   5      752.89      614.41     35.74 o 
  -1  11   5      733.89      716.43     35.07 o 
   0  11   5        2.85       10.06     21.76 o 
   1  11   5     1651.85     1553.02     48.78 o 
   2  11   5      284.38      335.12     61.95 o 
   3  11   5      346.05      415.29     44.81 o 
   4  11   5     1149.12     1238.17     70.11 o 
   5  11   5        9.14       -7.68     32.12 o 
   6  11   5     1328.68     1369.06     81.93 o 
   7  11   5      141.94      123.03     43.86 o 
   8  11   5      121.76      131.15     47.74 o 
   9  11   5      243.64      263.24     59.06 o 
  10  11   5        0.25      -41.18     52.15 o 
  11  11   5      102.88      144.01     61.21 o 
  -8  12   5       51.76       36.18     54.65 o 
  -7  12   5        4.94      -13.90     51.03 o 
  -6  12   5      163.59       98.22     27.68 o 
  -5  12   5       87.90      118.03     34.52 o 
  -4  12   5        7.73        0.06     20.45 o 
  -3  12   5      841.35      850.62     42.65 o 
  -2  12   5        0.70       14.94     18.19 o 
  -1  12   5      627.65      544.43     34.31 o 
   0  12   5      506.70      530.28     32.71 o 
   1  12   5      285.16      288.78     28.09 o 
   2  12   5      663.04      680.41     40.09 o 
   3  12   5      199.96      173.37     40.06 o 
   4  12   5      372.27      297.78     46.28 o 
   5  12   5      721.25      769.96     63.29 o 
   6  12   5       79.89       14.59     41.27 o 
   7  12   5      456.11      474.00     62.34 o 
   8  12   5      110.80       16.32     51.80 o 
   9  12   5      110.15       49.39     56.38 o 
  10  12   5      140.04      182.69     65.19 o 
  -7  13   5       32.03      -14.85     59.40 o 
  -6  13   5       30.61       46.88     56.47 o 
  -5  13   5      174.51      160.37     29.20 o 
  -4  13   5      150.29      114.76     26.07 o 
  -3  13   5      195.64      216.85     25.43 o 
  -2  13   5      358.93      383.76     39.42 o 
  -1  13   5        0.02       -1.40     21.01 o 
   0  13   5      835.31      858.86     43.15 o 
   1  13   5      226.71      251.38     31.44 o 
   2  13   5      138.28       88.43     61.65 o 
   3  13   5      545.38      576.21     52.71 o 
   4  13   5       23.21       -1.21     38.42 o 
   5  13   5      468.87      448.44     57.24 o 
   6  13   5      234.18      219.64     52.15 o 
   7  13   5       31.37        6.82     49.56 o 
   8  13   5      267.34      252.11     65.36 o 
   9  13   5       10.58       44.46     57.41 o 
  -6  14   5       38.35       68.98     59.14 o 
  -5  14   5        4.54       43.95     57.24 o 
  -4  14   5      115.09      100.88     29.11 o 
  -3  14   5       24.05        0.13     24.65 o 
  -2  14   5      189.59      218.54     28.55 o 
  -1  14   5      187.75      194.72     26.89 o 
   0  14   5       58.43       30.79     23.63 o 
   1  14   5      358.43      399.58     58.49 o 
   2  14   5       53.13       72.19     32.74 o 
   3  14   5      172.41      147.90     35.85 o 
   4  14   5      298.23      300.33     39.84 o 
   5  14   5        0.26        3.80     46.80 o 
   6  14   5      288.14      298.38     60.35 o 
   7  14   5      103.91      145.13     58.36 o 
   8  14   5       45.94       42.65     58.28 o 
  -4  15   5       19.47       -6.48     56.21 o 
  -3  15   5      119.08      103.88     39.07 o 
  -2  15   5       14.78      -12.07     26.68 o 
  -1  15   5       92.72       64.95     34.53 o 
   0  15   5      197.22      164.37     38.06 o 
   1  15   5       42.88       61.50     35.35 o 
   2  15   5      256.24      204.87     40.29 o 
   3  15   5       14.77      -20.10     37.32 o 
   4  15   5      102.04       64.10     39.55 o 
   5  15   5      161.84      189.77     60.44 o 
   6  15   5       11.90      -48.69     60.70 o 
  -2  16   5       47.84      125.02     60.00 o 
  -1  16   5        0.27       -8.07     40.41 o 
   0  16   5      111.63      116.65     42.65 o 
   1  16   5       57.02       34.56     39.65 o 
   2  16   5       31.13       14.57     40.03 o 
   3  16   5      125.56      146.08     59.57 o 
   4  16   5        4.09      -12.09     59.31 o 
   1 -15   6       33.30      122.60     60.95 o 
  -4 -14   6      122.86       73.04     61.65 o 
  -3 -14   6        8.34       22.28     52.75 o 
  -2 -14   6      171.71       71.75     56.90 o 
  -1 -14   6      184.35      211.00     44.29 o 
   0 -14   6        8.72       17.88     38.42 o 
   1 -14   6      243.83      248.58     45.22 o 
   2 -14   6       31.92       66.33     61.00 o 
   3 -14   6      120.74      163.50     72.01 o 
   4 -14   6       92.02      103.74     39.77 o 
   5 -14   6        0.35       -9.26     42.52 o 
  -6 -13   6      237.93      259.36     68.81 o 
  -5 -13   6       87.34       76.39     38.54 o 
  -4 -13   6      130.60      118.72     37.90 o 
  -3 -13   6      315.13      344.03     41.54 o 
  -2 -13   6        0.06       11.75     35.87 o 
  -1 -13   6      319.02      342.03     40.21 o 
   0 -13   6      185.76      226.84     39.83 o 
   1 -13   6       66.51       49.49     34.31 o 
   2 -13   6      328.55      347.76     40.17 o 
   3 -13   6        8.52       21.01     34.07 o 
   4 -13   6      141.75      181.22     40.82 o 
   5 -13   6      245.25      218.19     50.08 o 
   6 -13   6       26.54       19.80     32.61 o 
  -7 -12   6      158.57       73.84     40.30 o 
  -6 -12   6        9.97       -2.81     35.24 o 
  -5 -12   6      277.58      306.28     67.56 o 
  -4 -12   6      100.64       90.52     33.24 o 
  -3 -12   6      371.17      325.66     40.32 o 
  -2 -12   6      575.42      609.64     29.29 o 
  -1 -12   6       44.88       23.63     24.56 o 
   0 -12   6      661.74      637.50     63.59 o 
   1 -12   6      191.35      200.10     31.90 o 
   2 -12   6      183.85      192.68     27.83 o 
   3 -12   6      333.46      369.19     32.19 o 
   4 -12   6       19.04       14.15     30.61 o 
   5 -12   6      377.59      355.02     31.31 o 
   6 -12   6      122.57      154.88     29.70 o 
   7 -12   6       17.74       64.71     37.18 o 
   8 -12   6      100.92       94.11     59.49 o 
  -8 -11   6        0.12       10.23     39.30 o 
  -7 -11   6      341.21      379.58     43.12 o 
  -6 -11   6      184.74      196.72     34.99 o 
  -5 -11   6      118.67      136.92     62.60 o 
  -4 -11   6      704.77      676.23     42.74 o 
  -3 -11   6       58.80       49.13     38.20 o 
  -2 -11   6      674.68      677.74     28.39 o 
  -1 -11   6      757.39      773.80     33.72 o 
   0 -11   6       92.07      126.95     24.76 o 
   1 -11   6      750.57      831.08     46.46 o 
   2 -11   6       33.36       53.85     22.62 o 
   3 -11   6      396.77      413.44     36.29 o 
   4 -11   6      530.51      536.32     31.32 o 
   5 -11   6        7.42       31.85     23.11 o 
   6 -11   6      344.41      358.21     35.96 o 
   7 -11   6       49.69       42.66     32.93 o 
   8 -11   6      148.54      156.84     38.63 o 
   9 -11   6      134.58      130.37     58.80 o 
  -9 -10   6       98.51      112.51     42.42 o 
  -8 -10   6      241.21      253.11     41.21 o 
  -7 -10   6        6.06       17.36     34.79 o 
  -6 -10   6      390.49      329.73     37.08 o 
  -5 -10   6      201.29      166.12     30.56 o 
  -4 -10   6      262.56      305.85     32.08 o 
  -3 -10   6      934.43      976.55     35.07 o 
  -2 -10   6        8.37        5.22     16.00 o 
  -1 -10   6     1860.30     1955.05     42.66 o 
   0 -10   6     1228.72     1324.24     41.67 o 
   1 -10   6      382.68      405.04     25.87 o 
   2 -10   6     1152.87     1179.60     38.61 o 
   3 -10   6       14.41       -4.03     18.10 o 
   4 -10   6      536.04      500.46     26.90 o 
   5 -10   6      440.88      499.27     33.88 o 
   6 -10   6       10.26        6.51     33.80 o 
   7 -10   6      281.53      260.54     42.26 o 
   8 -10   6       51.17       92.37     35.00 o 
   9 -10   6       90.91       94.02     51.37 o 
  10 -10   6       59.01       51.89     59.83 o 
  -9  -9   6       25.21       -5.12     35.33 o 
  -8  -9   6      382.96      422.29     72.39 o 
  -7  -9   6      373.89      366.03     37.60 o 
  -6  -9   6       95.66       98.01     46.28 o 
  -5  -9   6      872.52      871.28     43.48 o 
  -4  -9   6      309.64      305.43     81.68 o 
  -3  -9   6      350.89      349.77     42.51 o 
  -2  -9   6     1290.04     1277.86     47.53 o 
  -1  -9   6      105.82      110.13     16.16 o 
   0  -9   6     1756.28     1784.61     38.73 o 
   1  -9   6      591.53      622.82     27.88 o 
   2  -9   6      909.95      855.06     29.64 o 
   3  -9   6     1677.36     1672.19     41.49 o 
   4  -9   6        0.91       13.87     19.54 o 
   5  -9   6      663.69      673.39     34.94 o 
   6  -9   6      358.99      349.49     30.38 o 
   7  -9   6       86.32       68.22     28.15 o 
   8  -9   6      422.73      420.25     37.53 o 
   9  -9   6        7.39       -9.83     31.59 o 
  10  -9   6       97.31      154.55     54.48 o 
 -10  -8   6       41.72       36.34     39.75 o 
  -9  -8   6      325.28      278.28     25.38 o 
  -8  -8   6        2.06        2.05     18.09 o 
  -7  -8   6      747.61      743.42     47.53 o 
  -6  -8   6      650.86      673.80     44.25 o 
  -5  -8   6      211.76      151.83     25.47 o 
  -4  -8   6     1792.67     1818.23     56.31 o 
  -3  -8   6        6.27        2.64     15.81 o 
  -2  -8   6     2873.37     2772.73     49.68 o 
  -1  -8   6     2529.83     2543.64     46.32 o 
   0  -8   6      185.19      151.50     15.13 o 
   1  -8   6     2607.00     2737.40     47.05 o 
   2  -8   6      375.88      426.64     20.74 o 
   3  -8   6     1327.29     1278.10     34.28 o 
   4  -8   6     1771.62     1746.14     51.14 o 
   5  -8   6        1.65       12.11     19.65 o 
   6  -8   6     1045.65     1074.15     43.67 o 
   7  -8   6      256.62      207.60     27.90 o 
   8  -8   6      180.07      169.80     29.11 o 
   9  -8   6      287.86      312.31     35.01 o 
  10  -8   6        0.11       38.44     34.10 o 
  11  -8   6      115.85       53.87     53.36 o 
 -10  -7   6       38.29       15.51     25.15 o 
  -9  -7   6      164.42      201.79     24.17 o 
  -8  -7   6      498.66      448.38     25.90 o 
  -7  -7   6        3.84        2.10     16.37 o 
  -6  -7   6     1447.16     1354.94     55.16 o 
  -5  -7   6     1068.82     1021.60     36.52 o 
  -4  -7   6      912.17      921.05     37.86 o 
  -3  -7   6     2949.20     2914.94     60.08 o 
  -2  -7   6      289.50      350.26     17.34 o 
  -1  -7   6     2226.90     2151.27     62.56 o 
   0  -7   6     2148.68     2197.36     51.46 o 
   1  -7   6      724.11      645.71     17.69 o 
   2  -7   6     4322.33     4256.99     82.81 o 
   3  -7   6      161.09      201.48     23.44 o 
   4  -7   6     1903.05     1879.71     50.83 o 
   5  -7   6     1602.15     1651.27     48.89 o 
   6  -7   6      122.95      126.53     21.95 o 
   7  -7   6     1063.10     1081.84     43.37 o 
   8  -7   6      112.80      109.04     26.52 o 
   9  -7   6      204.89      218.51     32.66 o 
  10  -7   6      306.56      369.13     37.21 o 
  11  -7   6        0.47      -23.99     32.23 o 
  12  -7   6       91.46       73.39     53.10 o 
 -11  -6   6       31.41      -18.11     36.79 o 
 -10  -6   6      216.80      213.35     26.16 o 
  -9  -6   6       14.78       13.68     22.44 o 
  -8  -6   6      448.52      492.80     49.39 o 
  -7  -6   6      879.30      903.25     30.24 o 
  -6  -6   6       21.38       10.63     14.27 o 
  -5  -6   6     3000.39     2766.14     58.74 o 
  -4  -6   6       93.81       69.29     11.66 o 
  -3  -6   6     3919.80     4042.08     91.02 o 
  -2  -6   6     3442.57     3226.96     52.74 o 
  -1  -6   6      179.58      179.05     15.59 o 
   0  -6   6     6092.54     5947.31     76.20 o 
   1  -6   6     2459.27     2298.76     34.95 o 
   2  -6   6     2078.51     1832.38     38.44 o 
   3  -6   6     4922.33     4768.73     98.69 o 
   4  -6   6        3.72        9.51     14.89 o 
   5  -6   6     2519.40     2427.75     88.84 o 
   6  -6   6      744.98      773.28     32.93 o 
   7  -6   6      302.63      284.71     24.99 o 
   8  -6   6      925.30      965.38     65.88 o 
   9  -6   6       33.59       13.93     23.88 o 
  10  -6   6      300.61      372.42     61.17 o 
  11  -6   6      160.24      207.74     38.21 o 
  12  -6   6       22.41        0.69     47.74 o 
 -11  -5   6       72.89       16.29     39.16 o 
 -10  -5   6      100.29       76.10     24.52 o 
  -9  -5   6      560.25      579.22     29.97 o 
  -8  -5   6        0.56      -16.45     17.67 o 
  -7  -5   6      965.44     1017.93     31.94 o 
  -6  -5   6     1400.11     1355.32     35.00 o 
  -5  -5   6      699.15      717.17     24.13 o 
  -4  -5   6     2321.15     2334.61     52.46 o 
  -3  -5   6     1063.96     1088.78     26.28 o 
  -2  -5   6     2414.72     2502.03     31.60 o 
  -1  -5   6     4154.24     4085.29     54.28 o 
   0  -5   6      685.36      610.06     19.72 o 
   1  -5   6     8681.04     8603.17    117.06 o 
   2  -5   6      194.63      200.00     12.98 o 
   3  -5   6     2786.69     2839.58     75.46 o 
   4  -5   6     3862.37     3512.16     76.89 o 
   5  -5   6       88.91       82.62     17.74 o 
   6  -5   6     3064.79     2819.68     67.48 o 
   7  -5   6      399.60      356.44     25.29 o 
   8  -5   6      339.13      279.16     15.91 o 
   9  -5   6      782.41      806.91     41.52 o 
  10  -5   6        6.45      -17.10     17.10 o 
  11  -5   6      236.63      264.78     23.37 o 
  12  -5   6       80.44       67.78     26.45 o 
 -11  -4   6      141.11      137.40     29.30 o 
 -10  -4   6      113.39      140.39     25.16 o 
  -9  -4   6      477.75      513.33     28.20 o 
  -8  -4   6     1140.18     1046.10     50.72 o 
  -7  -4   6        0.70      -14.81     14.81 o 
  -6  -4   6     2900.43     2759.91     54.47 o 
  -5  -4   6      290.71      356.32     17.99 o 
  -4  -4   6      818.54      774.96     23.36 o 
  -3  -4   6     4443.93     4215.60     70.94 o 
  -2  -4   6        2.70       -2.30      6.68 o 
  -1  -4   6     5061.16     5044.04     56.00 o 
   0  -4   6     9353.03    10118.27     99.81 o 
   1  -4   6      735.85      687.73     19.82 o 
   2  -4   6     5508.44     5502.94     88.39 o 
   3  -4   6     1826.36     1866.47     45.85 o 
   4  -4   6     2701.55     2645.72     37.46 o 
   5  -4   6     4147.93     3861.62     76.33 o 
   6  -4   6      809.61      860.16     23.27 o 
   7  -4   6     2852.06     2944.80     53.86 o 
   8  -4   6      133.67      102.94     16.88 o 
   9  -4   6      426.22      404.04     25.43 o 
  10  -4   6      308.61      321.01     22.62 o 
  11  -4   6        2.19       -0.48     20.53 o 
  12  -4   6      180.86      169.26     26.11 o 
  13  -4   6       42.87        2.59     49.64 o 
 -12  -3   6       69.39      102.65     42.53 o 
 -11  -3   6       19.03      -19.52     25.94 o 
 -10  -3   6      427.47      443.43     31.03 o 
  -9  -3   6       60.35       35.14     20.55 o 
  -8  -3   6      623.17      618.63     27.10 o 
  -7  -3   6     1667.02     1642.34     40.37 o 
  -6  -3   6      408.36      448.48     19.85 o 
  -5  -3   6     4134.97     4017.38     70.39 o 
  -4  -3   6     1981.70     2006.96     39.96 o 
  -3  -3   6     3931.50     3908.81     81.40 o 
  -2  -3   6     6544.06     6501.85     82.99 o 
  -1  -3   6        1.49       10.34      5.30 o 
   0  -3   6     9563.36     9556.96     94.47 o 
   1  -3   6      822.22      773.33     13.69 o 
   2  -3   6     2818.21     3068.92     41.91 o 
   3  -3   6     7963.05     8232.51    105.99 o 
   4  -3   6      642.63      704.37     18.97 o 
   5  -3   6     6745.09     6600.21    102.77 o 
   6  -3   6     1994.27     1882.27     37.44 o 
   7  -3   6      446.63      477.17     41.43 o 
   8  -3   6     1906.07     1912.31     49.31 o 
   9  -3   6       82.94       66.64     16.66 o 
  10  -3   6      471.45      518.54     26.14 o 
  11  -3   6      295.04      266.91     31.10 o 
  12  -3   6        8.80        9.30     24.70 o 
  13  -3   6      185.77      261.35     51.33 o 
 -12  -2   6      106.70       76.69     31.61 o 
 -11  -2   6       95.71      114.87     28.56 o 
 -10  -2   6      255.70      283.61     27.05 o 
  -9  -2   6      753.51      738.81     30.77 o 
  -8  -2   6       32.86       49.62     17.94 o 
  -7  -2   6      966.06      958.58     30.87 o 
  -6  -2   6     1672.13     1728.29     33.49 o 
  -5  -2   6      580.63      602.77     18.32 o 
  -4  -2   6     7946.22     7952.86    107.02 o 
  -3  -2   6      428.24      419.49     20.59 o 
  -2  -2   6     8479.73     8594.59    100.76 o 
  -1  -2   6    13444.78    13890.52    147.32 o 
   0  -2   6       71.85      106.71      6.04 o 
   1  -2   6    14266.26    13803.93    175.38 o 
   2  -2   6     2292.74     2379.62     40.64 o 
   3  -2   6     5379.07     5237.19     81.52 o 
   4  -2   6     5274.40     5050.48     79.65 o 
   5  -2   6        8.13       -5.10      8.70 o 
   6  -2   6     5806.20     6081.88     96.60 o 
   7  -2   6     1429.06     1441.73     33.06 o 
   8  -2   6      131.03      133.94     17.88 o 
   9  -2   6     1718.68     1778.65     69.27 o 
  10  -2   6        2.29       13.84     17.64 o 
  11  -2   6      575.32      631.14     29.96 o 
  12  -2   6      173.15      182.61     26.30 o 
  13  -2   6       52.21       75.97     28.13 o 
 -12  -1   6        8.25        9.18     31.25 o 
 -11  -1   6      239.19      229.12     25.84 o 
 -10  -1   6       84.96      121.82     25.82 o 
  -9  -1   6      413.22      360.08     21.61 o 
  -8  -1   6      784.81      800.87     44.68 o 
  -7  -1   6        0.96       11.61     13.21 o 
  -6  -1   6     3720.60     3572.68     55.90 o 
  -5  -1   6     2089.26     2145.81     36.70 o 
  -4  -1   6     1210.18     1174.30     26.06 o 
  -3  -1   6     7922.38     7946.57     94.07 o 
  -2  -1   6      383.32      430.28     10.85 o 
  -1  -1   6     9463.78     9698.85    103.41 o 
   0  -1   6     6261.96     6339.56     68.06 o 
   1  -1   6     9495.04     9831.71    126.14 o 
   2  -1   6    14632.24    14982.31    218.97 o 
   3  -1   6      237.35      255.31      9.36 o 
   4  -1   6     2222.80     1833.35     29.52 o 
   5  -1   6     4150.19     4125.76     58.00 o 
   6  -1   6      769.49      694.08     27.07 o 
   7  -1   6     4328.99     4072.79    107.82 o 
   8  -1   6     1492.30     1453.50    110.42 o 
   9  -1   6     1574.95     1540.32     37.98 o 
  10  -1   6      435.71      479.47     43.70 o 
  11  -1   6        0.27        1.51     19.48 o 
  12  -1   6      374.56      384.69     42.42 o 
  13  -1   6       68.43       39.30     31.83 o 
 -12   0   6       70.94       55.02     33.05 o 
 -11   0   6       44.96       93.81     29.15 o 
 -10   0   6      404.12      455.91     31.89 o 
  -9   0   6       15.00       18.29     21.16 o 
  -8   0   6      569.34      570.68     22.40 o 
  -7   0   6     1613.01     1546.28     32.61 o 
  -6   0   6      330.64      373.59     24.04 o 
  -5   0   6     4052.32     4061.48     53.39 o 
  -4   0   6     1388.93     1378.84     22.61 o 
  -3   0   6     4231.66     4079.28     47.05 o 
  -2   0   6     7630.11     7308.57     86.47 o 
  -1   0   6       40.99       46.13      6.67 o 
   0   0   6    16451.39    17299.12    196.01 o 
   1   0   6     2345.29     2150.16     31.52 o 
   2   0   6     6954.35     6594.69     99.75 o 
   3   0   6     4608.43     4394.67     67.29 o 
   4   0   6     3678.46     3733.69     52.14 o 
   5   0   6    10440.04    10833.54    139.49 o 
   6   0   6     4025.97     4088.50     58.55 o 
   7   0   6      704.55      718.91     19.31 o 
   8   0   6     4063.99     3905.40     68.86 o 
   9   0   6       55.62       57.88     16.64 o 
  10   0   6      566.08      548.72     25.89 o 
  11   0   6      414.76      409.38     27.54 o 
  12   0   6       12.37        4.61     32.03 o 
  13   0   6      189.09      195.47     52.67 o 
 -12   1   6       92.62      153.18     46.58 o 
 -11   1   6      144.86      126.37     30.84 o 
 -10   1   6       86.75       89.80     25.39 o 
  -9   1   6      690.29      676.14     47.21 o 
  -8   1   6       94.84       64.94     18.95 o 
  -7   1   6     1464.76     1447.41     37.35 o 
  -6   1   6     1604.52     1603.42     25.28 o 
  -5   1   6      642.79      621.39     14.26 o 
  -4   1   6     5261.62     5138.32     59.01 o 
  -3   1   6      156.63      155.95      8.81 o 
  -2   1   6     2304.71     2275.35     28.20 o 
  -1   1   6     8206.44     7863.56    103.94 o 
   0   1   6     1160.96     1326.74     21.16 o 
   1   1   6    15704.76    16528.01    310.26 o 
   2   1   6     3669.52     3502.72     47.88 o 
   3   1   6     1103.52      988.89     20.81 o 
   4   1   6     2910.71     2676.72     39.15 o 
   5   1   6      763.59      852.03     18.77 o 
   6   1   6     6182.65     6038.69     82.08 o 
   7   1   6     2180.80     2073.83     45.46 o 
   8   1   6     1211.39     1242.60     27.57 o 
   9   1   6     1038.46     1022.74     45.87 o 
  10   1   6        4.35       10.34     18.19 o 
  11   1   6      408.69      448.67     27.69 o 
  12   1   6      243.17      213.01     29.94 o 
  13   1   6       22.48       27.74     32.08 o 
  14   1   6      143.29      128.13     55.26 o 
 -12   2   6        3.60       -5.35     54.74 o 
 -11   2   6      184.77      189.52     30.48 o 
 -10   2   6       62.46       74.83     25.54 o 
  -9   2   6      308.52      295.94     25.63 o 
  -8   2   6     1147.43     1192.24     36.79 o 
  -7   2   6        7.27        1.53     10.85 o 
  -6   2   6     2865.31     2842.25     41.77 o 
  -5   2   6     1538.81     1509.07     21.80 o 
  -4   2   6     1332.34     1322.67     20.66 o 
  -3   2   6     8201.66     8288.20     90.24 o 
  -2   2   6      390.31      430.95     14.09 o 
  -1   2   6     8333.88     8725.24    103.16 o 
   0   2   6     9111.86     9085.75    138.83 o 
   1   2   6     2493.97     2771.98     35.41 o 
   2   2   6    23540.47    25264.56    476.43 o 
   3   2   6     3552.21     3757.45     60.09 o 
   4   2   6     7659.99     7841.71    101.91 o 
   5   2   6     5271.87     5256.13     64.73 o 
   6   2   6      492.18      554.35     14.34 o 
   7   2   6     1953.44     2009.77     46.99 o 
   8   2   6     1576.17     1569.40     31.18 o 
   9   2   6      785.13      814.05     30.42 o 
  10   2   6     1151.65     1125.48     50.54 o 
  11   2   6       10.57       -1.30     18.67 o 
  12   2   6      508.21      463.96     35.02 o 
  13   2   6       55.03       63.39     32.78 o 
  14   2   6       25.36      -21.67     51.03 o 
 -12   3   6       63.06        0.35     52.32 o 
 -11   3   6       10.82       15.22     27.94 o 
 -10   3   6      373.32      351.65     29.85 o 
  -9   3   6      133.45      177.02     23.27 o 
  -8   3   6      561.47      616.63     23.23 o 
  -7   3   6     1223.70     1249.75     26.66 o 
  -6   3   6      260.64      259.35     12.42 o 
  -5   3   6     4167.83     4059.71     49.99 o 
  -4   3   6     1266.15     1307.47     35.30 o 
  -3   3   6      764.44      758.78     22.98 o 
  -2   3   6    12015.40    12451.07    148.49 o 
  -1   3   6      113.95      181.14     13.05 o 
   0   3   6    19940.45    20745.97    390.18 o 
   1   3   6     3897.25     3996.90     64.55 o 
   2   3   6     5805.96     6415.02     85.38 o 
   3   3   6     4911.60     5094.82    121.49 o 
   4   3   6      153.77      155.46      9.24 o 
   5   3   6     4402.32     4571.81     57.24 o 
   6   3   6     2695.55     2621.42     36.92 o 
   7   3   6       80.99       88.43     10.31 o 
   8   3   6     4861.81     4899.23     70.90 o 
   9   3   6      233.71      209.34     16.61 o 
  10   3   6      868.15      934.70     30.78 o 
  11   3   6      514.42      566.52     27.53 o 
  12   3   6       66.05       59.57     38.64 o 
  13   3   6      196.19      231.13     46.88 o 
 -11   4   6       21.67       42.62     33.55 o 
 -10   4   6       94.22       72.59     25.73 o 
  -9   4   6      460.30      445.14     28.63 o 
  -8   4   6       16.28       15.28     13.97 o 
  -7   4   6     1015.91     1049.13     25.02 o 
  -6   4   6      831.46      809.04     18.93 o 
  -5   4   6      634.69      628.26     23.06 o 
  -4   4   6     4380.75     4283.77     64.79 o 
  -3   4   6      143.08      135.65     12.62 o 
  -2   4   6     5002.57     4905.48     70.23 o 
  -1   4   6     8805.89     9243.05    124.62 o 
   0   4   6      287.41      239.94     16.81 o 
   1   4   6    15755.90    15902.09    238.29 o 
   2   4   6     5036.22     5495.81     86.87 o 
   3   4   6     5880.31     5782.69    138.10 o 
   4   4   6     7618.94     7840.63    118.13 o 
   5   4   6      384.71      339.04     13.02 o 
   6   4   6     2345.53     2384.12     34.60 o 
   7   4   6     2193.24     2163.72     37.36 o 
   8   4   6      472.15      463.22     24.10 o 
   9   4   6     1649.68     1642.55     39.37 o 
  10   4   6        8.01       19.04     19.15 o 
  11   4   6      741.48      741.56     49.47 o 
  12   4   6      154.54      116.56     39.54 o 
  13   4   6       21.88       15.37     43.26 o 
 -11   5   6      130.98      178.37     52.41 o 
 -10   5   6       40.56       72.35     42.22 o 
  -9   5   6      133.81      145.24     21.56 o 
  -8   5   6      526.62      547.16     23.93 o 
  -7   5   6       28.63       34.12     13.15 o 
  -6   5   6     2001.04     1939.45     34.49 o 
  -5   5   6     1097.34     1093.96     23.71 o 
  -4   5   6     1359.23     1278.30     27.38 o 
  -3   5   6     3773.30     3636.36     55.82 o 
  -2   5   6       44.38       54.10      6.84 o 
  -1   5   6     5178.98     5067.18     56.27 o 
   0   5   6     1216.02     1075.88     22.58 o 
   1   5   6      786.75      770.31     15.05 o 
   2   5   6    13114.77    12690.42    183.63 o 
   3   5   6     1274.48     1272.01     35.87 o 
   4   5   6     5687.13     5665.39    176.48 o 
   5   5   6     3056.70     2973.65     53.17 o 
   6   5   6      922.73      872.62     44.75 o 
   7   5   6     4720.03     4448.69     77.54 o 
   8   5   6      503.68      496.38     22.55 o 
   9   5   6      810.58      855.06     53.66 o 
  10   5   6      842.75      872.36     48.00 o 
  11   5   6        2.27       -0.26     31.17 o 
  12   5   6      318.54      321.35     44.29 o 
  13   5   6       82.68       66.91     45.07 o 
 -11   6   6       16.15       -5.87     52.84 o 
 -10   6   6      208.06      211.21     37.30 o 
  -9   6   6       39.38       35.33     20.61 o 
  -8   6   6      187.70      245.29     25.81 o 
  -7   6   6      288.12      271.10     16.93 o 
  -6   6   6       40.45       51.93     12.24 o 
  -5   6   6     2150.56     2057.58     34.92 o 
  -4   6   6      670.82      577.53     25.26 o 
  -3   6   6     1407.70     1378.80     22.89 o 
  -2   6   6     2945.47     2870.83     45.67 o 
  -1   6   6      275.41      304.81     13.35 o 
   0   6   6     3309.62     3345.28     50.08 o 
   1   6   6     2127.09     2101.11     95.27 o 
   2   6   6     1607.70     1711.42     28.53 o 
   3   6   6     9280.53     9230.07    167.90 o 
   4   6   6       17.06        9.24     15.97 o 
   5   6   6     2748.20     2799.89     50.58 o 
   6   6   6     1020.62      998.00     26.90 o 
   7   6   6       77.13       71.64     13.47 o 
   8   6   6      836.73      820.81     32.01 o 
   9   6   6       88.68       83.98     21.50 o 
  10   6   6      551.10      538.41     43.86 o 
  11   6   6      406.64      343.37     38.08 o 
  12   6   6       17.50       47.74     38.16 o 
 -11   7   6       33.67        2.16     55.77 o 
 -10   7   6       32.89       14.71     28.14 o 
  -9   7   6      279.94      255.33     26.79 o 
  -8   7   6       29.66       31.13     17.69 o 
  -7   7   6      764.57      741.52     23.89 o 
  -6   7   6     1002.46      972.35     46.28 o 
  -5   7   6      139.43      147.15     13.31 o 
  -4   7   6     1544.57     1592.68     33.36 o 
  -3   7   6      489.42      473.98     19.76 o 
  -2   7   6     2563.28     2486.58     53.69 o 
  -1   7   6     3825.78     3474.44     64.18 o 
   0   7   6      209.77      209.04     14.23 o 
   1   7   6     4659.09     4824.92    138.83 o 
   2   7   6     2125.76     2082.48     69.59 o 
   3   7   6     1950.32     2083.17     70.80 o 
   4   7   6     3648.14     3664.53     82.28 o 
   5   7   6       23.41       27.97      9.81 o 
   6   7   6     5050.68     4961.31     83.02 o 
   7   7   6     1331.47     1221.47     67.39 o 
   8   7   6      550.83      602.55     66.87 o 
   9   7   6      988.11     1024.53     37.92 o 
  10   7   6       37.77      -11.85     22.14 o 
  11   7   6      303.14      265.06     35.74 o 
  12   7   6      158.87      190.29     38.94 o 
 -10   8   6       17.30       13.41     30.01 o 
  -9   8   6       59.01       92.61     26.53 o 
  -8   8   6      128.34      118.53     20.73 o 
  -7   8   6        6.28       12.38     15.85 o 
  -6   8   6      750.36      728.20     23.33 o 
  -5   8   6      633.37      654.80     21.01 o 
  -4   8   6      813.22      912.10     44.97 o 
  -3   8   6     2700.27     2746.29     56.55 o 
  -2   8   6       30.16       30.25     13.40 o 
  -1   8   6     2448.75     2520.46     51.47 o 
   0   8   6     1674.75     1756.98     47.41 o 
   1   8   6      212.67      152.82     23.66 o 
   2   8   6     4794.95     4541.13    133.05 o 
   3   8   6      708.89      743.03     38.33 o 
   4   8   6     1687.38     1652.04     99.76 o 
   5   8   6     1555.39     1550.54     41.41 o 
   6   8   6       31.32       20.40     12.44 o 
   7   8   6      955.89     1017.05     33.26 o 
   8   8   6      289.12      282.16     40.41 o 
   9   8   6      472.31      480.71     28.09 o 
  10   8   6      650.45      653.91     33.16 o 
  11   8   6       10.12       10.14     24.84 o 
  -9   9   6       19.64      -10.93     35.16 o 
  -8   9   6      133.03       78.73     25.29 o 
  -7   9   6      445.52      419.54     25.98 o 
  -6   9   6        3.06        6.06     17.07 o 
  -5   9   6      507.09      454.51     21.93 o 
  -4   9   6      176.36      191.90     17.27 o 
  -3   9   6      901.90      925.13     40.74 o 
  -2   9   6     1188.04     1253.61     47.41 o 
  -1   9   6       12.19        8.64     14.38 o 
   0   9   6     2118.57     2175.14     87.98 o 
   1   9   6     1801.94     1868.21     57.24 o 
   2   9   6      541.11      564.56     34.79 o 
   3   9   6     3673.69     3509.39    107.84 o 
   4   9   6       29.20       19.98     17.09 o 
   5   9   6     3093.24     3030.04     73.92 o 
   6   9   6     1198.37     1220.82     70.28 o 
   7   9   6      202.57      174.79     22.84 o 
   8   9   6      824.65      888.23     32.09 o 
   9   9   6      135.29      152.62     21.32 o 
  10   9   6      235.78      190.00     24.71 o 
  11   9   6      259.77      280.82     30.38 o 
  12   9   6        8.67        9.15     59.66 o 
  -8  10   6        1.44        4.99     27.76 o 
  -7  10   6      177.30      172.29     26.72 o 
  -6  10   6      203.45      169.25     22.04 o 
  -5  10   6      238.93      201.91     19.95 o 
  -4  10   6      954.40      887.09     28.00 o 
  -3  10   6      286.91      322.71     24.01 o 
  -2  10   6      861.71      809.90     38.35 o 
  -1  10   6      986.50      901.48     36.97 o 
   0  10   6       96.98       99.95     20.75 o 
   1  10   6     1938.39     1961.16     54.43 o 
   2  10   6      500.41      563.87     37.47 o 
   3  10   6      934.65     1031.57     50.08 o 
   4  10   6     1582.60     1584.71     49.50 o 
   5  10   6       23.98       25.04     31.86 o 
   6  10   6      982.07     1076.46     66.74 o 
   7  10   6      241.37      242.18     46.97 o 
   8  10   6      170.77      149.62     44.72 o 
   9  10   6      525.17      624.66     63.11 o 
  10  10   6        4.29      -20.33     20.42 o 
  11  10   6      200.46      226.37     28.47 o 
  -8  11   6       73.59       63.89     58.02 o 
  -7  11   6        0.39       -5.71     26.68 o 
  -6  11   6      146.76      145.79     30.42 o 
  -5  11   6       60.96       62.20     20.40 o 
  -4  11   6       26.55        3.33     16.89 o 
  -3  11   6      822.46      657.99     25.45 o 
  -2  11   6        2.33       17.26     22.65 o 
  -1  11   6      817.31      784.88     36.56 o 
   0  11   6      754.25      732.81     38.25 o 
   1  11   6      135.94      139.67     24.00 o 
   2  11   6      679.85      715.90     99.07 o 
   3  11   6      262.19      305.94     27.30 o 
   4  11   6      846.42      740.69     55.86 o 
   5  11   6     1193.44     1061.96     67.43 o 
   6  11   6       74.15      100.67     39.46 o 
   7  11   6      648.19      694.85     62.25 o 
   8  11   6      115.48      152.47     48.78 o 
   9  11   6      116.05       92.38     50.51 o 
  10  11   6      185.06      206.78     61.90 o 
  11  11   6        1.67      -43.26     53.62 o 
  -8  12   6       29.55       31.08     56.47 o 
  -7  12   6      104.45       43.69     54.48 o 
  -6  12   6       10.43       13.12     26.45 o 
  -5  12   6      273.56      286.16     27.76 o 
  -4  12   6      399.15      356.18     27.19 o 
  -3  12   6      574.77      548.13     67.21 o 
  -2  12   6      540.17      641.21     65.75 o 
  -1  12   6        0.32        9.15     24.66 o 
   0  12   6      755.95      717.06     38.03 o 
   1  12   6      215.67      229.27     28.15 o 
   2  12   6       66.16       94.75     24.91 o 
   3  12   6      805.54      778.94     61.47 o 
   4  12   6       63.84       90.48     42.22 o 
   5  12   6      494.12      533.91     55.60 o 
   6  12   6      420.61      374.10     52.49 o 
   7  12   6       44.37       36.18     48.95 o 
   8  12   6      515.31      572.59     66.22 o 
   9  12   6       11.34       27.89     52.32 o 
  10  12   6      156.61      204.45     66.05 o 
  -7  13   6       29.34       46.80     63.54 o 
  -6  13   6       34.31       14.25     51.63 o 
  -5  13   6        0.97        0.23     25.09 o 
  -4  13   6      190.92      203.55     28.60 o 
  -3  13   6       23.73       16.28     21.76 o 
  -2  13   6      232.07      258.66     27.15 o 
  -1  13   6      352.22      342.10     50.38 o 
   0  13   6       46.98       63.66     28.96 o 
   1  13   6      580.92      617.00     38.71 o 
   2  13   6      192.59      236.47     42.52 o 
   3  13   6      217.44      217.07     34.07 o 
   4  13   6      481.63      512.33     57.16 o 
   5  13   6        2.15       21.41     43.17 o 
   6  13   6      349.57      334.56     60.00 o 
   7  13   6      176.14      195.21     58.97 o 
   8  13   6       40.08       23.92     53.10 o 
   9  13   6      190.88      218.61     64.32 o 
  -5  14   6       25.85        8.46     58.62 o 
  -4  14   6       22.99        4.72     36.08 o 
  -3  14   6      171.13      186.97     30.31 o 
  -2  14   6       27.13       18.19     23.63 o 
  -1  14   6      157.12      159.11     26.96 o 
   0  14   6      348.64      361.48     36.71 o 
   1  14   6       71.53       28.75     48.69 o 
   2  14   6      356.63      315.01     38.90 o 
   3  14   6       20.98       19.41     32.00 o 
   4  14   6      194.88      207.54     38.73 o 
   5  14   6      306.64      376.26     60.61 o 
   6  14   6       11.59       20.46     50.85 o 
   7  14   6      215.60      241.40     65.96 o 
   8  14   6       43.02       19.60     56.21 o 
  -4  15   6       32.24       33.76     63.29 o 
  -3  15   6       49.00       15.89     59.83 o 
  -2  15   6       82.02       90.16     30.36 o 
  -1  15   6        0.37       16.80     28.04 o 
   0  15   6      286.07      214.64     60.00 o 
   1  15   6      104.49      176.35     97.86 o 
   2  15   6       61.58       50.91     37.08 o 
   3  15   6      190.15      204.17     40.89 o 
   4  15   6        5.76       -3.47     38.44 o 
   5  15   6      182.97      193.49     44.96 o 
   6  15   6       76.34       34.45     58.02 o 
  -1  16   6       86.80       55.00     59.31 o 
   0  16   6        1.67      -22.50     38.48 o 
   1  16   6       80.25       51.27     40.80 o 
   2  16   6       43.59        8.29     39.84 o 
   3  16   6       49.77       52.57     43.93 o 
   4  16   6      154.09      148.64     44.64 o 
  -3 -14   7      159.36      200.22     63.54 o 
  -2 -14   7        3.81       33.84     53.18 o 
  -1 -14   7      176.85      143.77     44.69 o 
   0 -14   7      100.99       80.33     43.65 o 
   1 -14   7       21.11       10.20     39.64 o 
   2 -14   7      226.35      267.37     45.50 o 
   3 -14   7       11.91       42.72     44.06 o 
   4 -14   7       69.03      115.64     49.82 o 
  -5 -13   7      177.64      138.60     41.60 o 
  -4 -13   7       38.66       29.05     37.24 o 
  -3 -13   7      175.05      233.63     55.26 o 
  -2 -13   7      253.53      258.52     39.60 o 
  -1 -13   7        2.05       13.37     49.99 o 
   0 -13   7      195.35      243.38     39.66 o 
   1 -13   7      161.71      164.05     37.80 o 
   2 -13   7      109.61       85.93     34.86 o 
   3 -13   7      274.71      298.97     44.85 o 
   4 -13   7       19.37       11.41     34.41 o 
   5 -13   7      245.92      245.55     44.59 o 
   6 -13   7       24.95       27.18     41.91 o 
  -6 -12   7      144.87      131.70     40.15 o 
  -5 -12   7       26.85       35.67     35.47 o 
  -4 -12   7      439.74      408.77     42.73 o 
  -3 -12   7       59.18       35.59     42.82 o 
  -2 -12   7      448.31      378.77     66.13 o 
  -1 -12   7      342.61      434.83     61.26 o 
   0 -12   7       38.10       30.31     33.32 o 
   1 -12   7      562.16      530.33     41.67 o 
   2 -12   7       73.78       59.92     32.02 o 
   3 -12   7      179.76      320.16     39.88 o 
   4 -12   7      336.89      331.81     38.76 o 
   5 -12   7        9.15      -16.03     26.39 o 
   6 -12   7      170.62      229.07     31.09 o 
   7 -12   7      105.82       46.57     38.01 o 
  -7 -11   7        5.70       37.60     37.59 o 
  -6 -11   7      293.11      342.30     40.28 o 
  -5 -11   7      120.54       85.23     54.13 o 
  -4 -11   7      170.65      184.24     83.53 o 
  -3 -11   7      794.95      855.28     98.94 o 
  -2 -11   7       35.21       48.77     19.84 o 
  -1 -11   7      717.39      729.04     34.20 o 
   0 -11   7      444.92      474.54     55.93 o 
   1 -11   7      242.87      223.03     26.48 o 
   2 -11   7      667.77      645.63     35.03 o 
   3 -11   7       29.13       42.00     23.92 o 
   4 -11   7      300.17      345.52     27.94 o 
   5 -11   7      358.88      297.53     27.95 o 
   6 -11   7        3.95      -21.20     24.73 o 
   7 -11   7      160.77      123.55     37.09 o 
   8 -11   7       19.35        5.53     53.62 o 
   9 -11   7       63.31      107.84     60.61 o 
  -8 -10   7      157.25      144.24     39.06 o 
  -7 -10   7      275.85      243.31     52.41 o 
  -6 -10   7       19.95        8.28     32.74 o 
  -5 -10   7      660.38      680.75     49.30 o 
  -4 -10   7      135.06      103.64     28.86 o 
  -3 -10   7      639.35      607.47     39.60 o 
  -2 -10   7      902.72      830.32     30.78 o 
  -1 -10   7       12.94       13.12     19.97 o 
   0 -10   7     1074.12     1108.89     38.06 o 
   1 -10   7      447.47      497.15     28.64 o 
   2 -10   7      515.65      601.85     31.59 o 
   3 -10   7      896.37      890.23     33.13 o 
   4 -10   7       24.21       45.76     21.57 o 
   5 -10   7      668.14      683.21     32.19 o 
   6 -10   7      206.66      198.04     41.79 o 
   7 -10   7       91.11       64.19     34.71 o 
   8 -10   7      391.76      353.77     41.38 o 
   9 -10   7        9.32       14.25     53.70 o 
  10 -10   7       56.64       71.23     60.35 o 
  -9  -9   7      213.76      205.48     41.69 o 
  -8  -9   7       13.54       13.91     33.58 o 
  -7  -9   7      368.52      331.56     39.84 o 
  -6  -9   7      284.40      245.73     35.41 o 
  -5  -9   7      124.61      142.47     29.84 o 
  -4  -9   7     1010.92     1020.39     47.74 o 
  -3  -9   7       68.60       37.32     18.96 o 
  -2  -9   7     1087.54     1059.75     31.10 o 
  -1  -9   7     1346.45     1320.92     33.85 o 
   0  -9   7       38.66       56.96     19.66 o 
   1  -9   7     1633.31     1605.02     46.97 o 
   2  -9   7      431.37      464.65     26.58 o 
   3  -9   7      806.59      968.04     42.38 o 
   4  -9   7     1206.52     1317.62     39.13 o 
   5  -9   7       28.97       36.65     23.00 o 
   6  -9   7      311.63      346.10     31.67 o 
   7  -9   7       85.11      107.61     30.68 o 
   8  -9   7      108.38      151.26     32.84 o 
   9  -9   7      152.05      209.91     38.35 o 
  10  -9   7        3.36        0.17     51.98 o 
 -10  -8   7       32.71       -1.91     41.33 o 
  -9  -8   7       85.57       93.49     23.68 o 
  -8  -8   7      484.32      498.94     25.84 o 
  -7  -8   7        0.92      -17.92     28.50 o 
  -6  -8   7     1145.23     1218.72     51.00 o 
  -5  -8   7      566.96      453.26     33.08 o 
  -4  -8   7      447.59      444.46     32.28 o 
  -3  -8   7     1125.11     1171.20     45.82 o 
  -2  -8   7       41.57       31.58     14.85 o 
  -1  -8   7     1204.08     1205.22     32.47 o 
   0  -8   7      903.83      971.72     27.29 o 
   1  -8   7      316.92      290.12     20.87 o 
   2  -8   7     2709.31     2585.95     53.05 o 
   3  -8   7      204.16      203.76     18.40 o 
   4  -8   7     1094.31     1023.80     38.12 o 
   5  -8   7     1101.94     1159.67     44.56 o 
   6  -8   7       35.88        1.68     22.25 o 
   7  -8   7      784.44      738.80     40.38 o 
   8  -8   7      110.87      105.54     28.78 o 
   9  -8   7      141.52      156.43     34.12 o 
  10  -8   7      200.07      200.11     54.00 o 
  11  -8   7        0.64      -15.28     48.78 o 
 -10  -7   7      182.86      176.85     41.93 o 
  -9  -7   7       32.38       22.24     23.21 o 
  -8  -7   7      279.89      297.07     25.35 o 
  -7  -7   7      537.71      554.45     25.98 o 
  -6  -7   7        9.86       11.05     15.56 o 
  -5  -7   7     1769.16     1776.52     48.57 o 
  -4  -7   7      675.62      694.58     60.61 o 
  -3  -7   7     2853.89     2671.92     56.82 o 
  -2  -7   7     5719.69     5602.30     84.79 o 
  -1  -7   7        1.45       -1.63     12.65 o 
   0  -7   7     2386.95     2296.61     43.55 o 
   1  -7   7     1035.15     1018.29     33.44 o 
   2  -7   7      836.42      874.07     27.92 o 
   3  -7   7     2746.92     2640.95     52.80 o 
   4  -7   7       34.19       32.74     18.92 o 
   5  -7   7     1434.33     1401.34     45.40 o 
   6  -7   7      854.26      920.31     49.64 o 
   7  -7   7      169.48      185.27     26.83 o 
   8  -7   7      684.91      683.66     71.70 o 
   9  -7   7       33.76       34.28     39.72 o 
  10  -7   7      191.93      198.66     35.78 o 
  11  -7   7      137.01      199.53     51.89 o 
 -10  -6   7       77.84       65.11     26.32 o 
  -9  -6   7      395.43      400.91     45.68 o 
  -8  -6   7        1.05      -18.99     18.99 o 
  -7  -6   7      810.84      803.76     38.70 o 
  -6  -6   7      885.96      829.36     35.47 o 
  -5  -6   7       32.85       31.99     14.17 o 
  -4  -6   7     1538.87     1647.09     50.64 o 
  -3  -6   7      203.47      198.15     12.34 o 
  -2  -6   7     3794.45     3781.50     77.15 o 
  -1  -6   7     2875.33     2814.29     48.19 o 
   0  -6   7      367.67      358.27     15.69 o 
   1  -6   7     3911.05     3903.12     53.74 o 
   2  -6   7     1506.28     1433.57     33.86 o 
   3  -6   7     2133.47     2103.58     43.78 o 
   4  -6   7     3227.44     3104.82     71.79 o 
   5  -6   7       11.05      -11.69     16.48 o 
   6  -6   7     1520.65     1345.44     45.29 o 
   7  -6   7      421.94      346.30     54.82 o 
   8  -6   7      342.23      371.02     58.02 o 
   9  -6   7      562.08      585.12     38.54 o 
  10  -6   7       36.38       41.62     31.67 o 
  11  -6   7      133.53      126.73     35.03 o 
  12  -6   7       58.22       34.45     49.56 o 
 -11  -5   7      159.90      146.35     41.64 o 
 -10  -5   7       93.75       95.34     27.02 o 
  -9  -5   7      317.97      366.06     28.12 o 
  -8  -5   7      633.63      552.92     27.84 o 
  -7  -5   7       24.48        3.00     17.08 o 
  -6  -5   7     1187.24     1123.41     32.37 o 
  -5  -5   7      719.01      727.41     35.62 o 
  -4  -5   7     1298.22     1183.17     49.13 o 
  -3  -5   7     7479.19     7288.21    116.30 o 
  -2  -5   7      184.60      228.24     10.71 o 
  -1  -5   7     5157.40     5258.78     66.81 o 
   0  -5   7     2434.37     2485.82     47.98 o 
   1  -5   7      735.19      700.60     22.50 o 
   2  -5   7     6909.70     6810.07    109.03 o 
   3  -5   7       85.34       60.17     15.46 o 
   4  -5   7     3803.22     3834.98     83.72 o 
   5  -5   7     3390.28     3381.38     76.79 o 
   6  -5   7       92.21      121.11     19.69 o 
   7  -5   7     1529.65     1568.07     48.92 o 
   8  -5   7       90.16       79.49     13.12 o 
   9  -5   7      449.43      459.09     26.34 o 
  10  -5   7      515.53      556.34     42.44 o 
  11  -5   7        4.52        8.23     19.65 o 
  12  -5   7      155.53      158.00     53.10 o 
 -11  -4   7       11.10      -18.22     38.09 o 
 -10  -4   7      328.36      364.08     31.53 o 
  -9  -4   7       39.01       25.52     26.10 o 
  -8  -4   7      817.38      861.94     88.15 o 
  -7  -4   7     1121.83     1108.63     34.01 o 
  -6  -4   7       36.54       83.31     15.64 o 
  -5  -4   7      806.46      716.32     42.23 o 
  -4  -4   7      607.68      659.60     40.77 o 
  -3  -4   7     1179.96     1156.40     28.54 o 
  -2  -4   7     5578.62     5481.58     77.90 o 
  -1  -4   7        3.47        2.07      6.21 o 
   0  -4   7     6603.91     6873.21     69.93 o 
   1  -4   7     1600.10     1598.32     19.90 o 
   2  -4   7     3836.49     3511.86     81.26 o 
   3  -4   7     5315.78     5349.34     70.63 o 
   4  -4   7       55.30       45.88      8.81 o 
   5  -4   7     2509.15     2462.75     49.83 o 
   6  -4   7     2309.69     2251.99     42.89 o 
   7  -4   7      473.27      486.95     19.11 o 
   8  -4   7     1471.53     1638.87     37.63 o 
   9  -4   7       45.74       37.63     16.56 o 
  10  -4   7      242.83      296.15     48.40 o 
  11  -4   7      184.79      216.99     24.40 o 
  12  -4   7        4.14        7.78     24.51 o 
  13  -4   7      122.11      149.88     52.75 o 
 -11  -3   7       81.60       32.65     27.74 o 
 -10  -3   7       69.25       93.22     25.89 o 
  -9  -3   7      496.92      500.99     38.92 o 
  -8  -3   7        5.19       19.24     18.97 o 
  -7  -3   7     1190.33     1187.11     37.70 o 
  -6  -3   7     1944.56     1684.75     39.98 o 
  -5  -3   7      327.12      384.51     47.34 o 
  -4  -3   7     5616.05     5642.32     93.33 o 
  -3  -3   7      996.10     1046.53     31.31 o 
  -2  -3   7     5679.40     5452.29     68.16 o 
  -1  -3   7     5608.06     5443.21     61.86 o 
   0  -3   7       17.55       38.72      7.37 o 
   1  -3   7     5119.54     4861.93     58.71 o 
   2  -3   7      985.65      985.12     17.08 o 
   3  -3   7     2189.07     2286.56     34.63 o 
   4  -3   7     6580.42     6756.66    104.69 o 
   5  -3   7       85.04      121.05     22.71 o 
   6  -3   7     3051.54     2908.37     52.44 o 
   7  -3   7      523.47      521.65     20.04 o 
   8  -3   7      732.38      637.12     23.30 o 
   9  -3   7     1464.13     1400.05     36.91 o 
  10  -3   7       18.69       26.75     18.06 o 
  11  -3   7      340.32      421.53     44.87 o 
  12  -3   7      131.29      157.83     26.59 o 
  13  -3   7       28.12       19.34     48.52 o 
 -11  -2   7      183.98      146.00     29.01 o 
 -10  -2   7       87.60      147.15     25.43 o 
  -9  -2   7      260.28      277.54     25.65 o 
  -8  -2   7      909.25      908.56     37.87 o 
  -7  -2   7       71.24       79.20     18.00 o 
  -6  -2   7     2360.14     2270.35     48.24 o 
  -5  -2   7     1110.97     1141.08     30.16 o 
  -4  -2   7      964.49     1021.85     23.29 o 
  -3  -2   7     8674.16     8651.09    115.47 o 
  -2  -2   7        7.62       20.87      6.40 o 
  -1  -2   7     8022.99     7910.41     79.61 o 
   0  -2   7     8262.20     8736.44     94.85 o 
   1  -2   7     1844.32     1707.25     28.91 o 
   2  -2   7    11333.18    10882.65    140.32 o 
   3  -2   7     1316.52     1118.86     24.47 o 
   4  -2   7     3256.97     3287.17     55.46 o 
   5  -2   7     7399.63     7015.87    130.84 o 
   6  -2   7       91.09       70.86     11.81 o 
   7  -2   7     3010.44     2929.24     54.09 o 
   8  -2   7      381.92      404.48     19.97 o 
   9  -2   7      516.45      524.31     27.31 o 
  10  -2   7      677.44      737.20     29.74 o 
  11  -2   7        0.05      -20.09     20.09 o 
  12  -2   7      322.32      379.30     45.30 o 
  13  -2   7       78.42       63.25     38.09 o 
 -12  -1   7       45.47       53.79     46.92 o 
 -11  -1   7       12.56       13.10     29.22 o 
 -10  -1   7      374.43      381.81     34.81 o 
  -9  -1   7       52.87       62.04     18.70 o 
  -8  -1   7      721.07      735.07     25.64 o 
  -7  -1   7     2577.92     2625.98    104.19 o 
  -6  -1   7      371.02      357.92     20.28 o 
  -5  -1   7     2027.78     1934.92     35.47 o 
  -4  -1   7      892.29      931.09     43.63 o 
  -3  -1   7     4278.66     4190.25     57.29 o 
  -2  -1   7     5621.17     5502.94     67.27 o 
  -1  -1   7     1791.20     2019.54     26.11 o 
   0  -1   7    13034.39    13167.00    140.06 o 
   1  -1   7     4360.69     4374.67     59.96 o 
   2  -1   7     2721.90     2703.02     39.78 o 
   3  -1   7     5631.62     5283.24     78.80 o 
   4  -1   7      942.62     1046.10     25.53 o 
   5  -1   7     7537.15     7439.96     98.77 o 
   6  -1   7     3187.52     2946.02     52.81 o 
   7  -1   7      639.17      632.47     21.59 o 
   8  -1   7     3479.48     3319.44     75.01 o 
   9  -1   7       37.05       55.67     19.84 o 
  10  -1   7      380.14      427.39     24.51 o 
  11  -1   7      372.39      376.52     26.37 o 
  12  -1   7        8.83      -15.52     24.27 o 
  13  -1   7      201.84      176.74     37.77 o 
 -12   0   7       81.76      135.87     46.30 o 
 -11   0   7      110.27       86.15     30.77 o 
 -10   0   7       60.69       92.60     25.91 o 
  -9   0   7      545.20      614.56     31.79 o 
  -8   0   7       43.07       21.21     16.27 o 
  -7   0   7     2489.87     2391.09     51.42 o 
  -6   0   7      663.43      658.70     32.58 o 
  -5   0   7      328.89      370.87     15.36 o 
  -4   0   7     4000.08     3944.60     51.52 o 
  -3   0   7      527.96      513.18     12.23 o 
  -2   0   7     4144.32     3990.66     46.16 o 
  -1   0   7    16478.68    17270.71    181.19 o 
   0   0   7     2053.81     2486.75     30.56 o 
   1   0   7    23853.47    24411.46    275.57 o 
   2   0   7      256.88      201.47      8.78 o 
   3   0   7     4490.37     4637.56     89.84 o 
   4   0   7     6989.46     7044.59     93.13 o 
   5   0   7       34.52       28.85     11.01 o 
   6   0   7     6023.92     6077.03     83.04 o 
   7   0   7     1530.95     1583.97     38.23 o 
   8   0   7     1011.72     1099.00     38.03 o 
   9   0   7     1370.83     1373.88     41.20 o 
  10   0   7       17.24        6.16     17.89 o 
  11   0   7      419.39      432.92     27.03 o 
  12   0   7      289.66      273.36     28.68 o 
  13   0   7        7.85       -7.44     30.49 o 
 -12   1   7        0.30       21.75     45.78 o 
 -11   1   7      222.74      270.42     34.00 o 
 -10   1   7       97.78       66.05     26.16 o 
  -9   1   7      290.54      317.04     26.23 o 
  -8   1   7      941.77      954.01     34.74 o 
  -7   1   7       24.35       16.20     13.58 o 
  -6   1   7     1331.98     1360.94     56.22 o 
  -5   1   7     1632.61     1554.33     26.56 o 
  -4   1   7     1089.65     1131.24     23.99 o 
  -3   1   7     6122.57     5939.63     79.58 o 
  -2   1   7      609.37      674.30     13.09 o 
  -1   1   7     2784.77     2670.92     41.46 o 
   0   1   7     6926.49     7231.73     86.39 o 
   1   1   7     2008.76     2046.02     25.50 o 
   2   1   7    11553.93    11486.75    130.64 o 
   3   1   7      402.31      281.11     10.19 o 
   4   1   7     5705.91     5831.16     78.17 o 
   5   1   7     4321.99     4498.62     62.72 o 
   6   1   7      136.58      162.33     11.30 o 
   7   1   7     2967.57     3009.07     53.50 o 
   8   1   7      993.28      908.07     33.04 o 
   9   1   7     1124.87     1098.66     31.79 o 
  10   1   7      994.13     1025.70     33.89 o 
  11   1   7        1.09       10.93     20.87 o 
  12   1   7      485.74      432.20     73.99 o 
  13   1   7       48.36       48.92     34.97 o 
 -11   2   7        4.22      -14.36     29.28 o 
 -10   2   7      221.57      226.02     29.34 o 
  -9   2   7       70.47       60.98     22.66 o 
  -8   2   7      460.35      407.85     26.05 o 
  -7   2   7     1407.82     1381.35     77.43 o 
  -6   2   7       14.01       27.13     10.34 o 
  -5   2   7     3139.95     3033.85     58.32 o 
  -4   2   7     1268.22     1271.25     26.76 o 
  -3   2   7     5666.47     5546.74     62.96 o 
  -2   2   7     5728.92     5881.34     72.40 o 
  -1   2   7      162.99      202.40     12.45 o 
   0   2   7     7147.42     7898.51     94.27 o 
   1   2   7     7950.19     8594.83    115.99 o 
   2   2   7     7233.97     6969.85     92.98 o 
   3   2   7     3421.10     3504.89     48.90 o 
   4   2   7      284.24      226.06     10.88 o 
   5   2   7     5605.10     5751.39     70.59 o 
   6   2   7     2281.45     2285.12     33.59 o 
   7   2   7       48.31       37.21     18.64 o 
   8   2   7     4374.73     4335.86     64.08 o 
   9   2   7       27.18       37.60     13.85 o 
  10   2   7      816.72      779.03     30.97 o 
  11   2   7      458.65      451.05     28.37 o 
  12   2   7       35.30        4.17     27.36 o 
  13   2   7      135.45      146.70     33.78 o 
 -11   3   7       42.92       59.27     31.15 o 
 -10   3   7       77.94       55.79     26.21 o 
  -9   3   7      437.27      475.87     33.26 o 
  -8   3   7      159.56      162.39     21.79 o 
  -7   3   7      993.95      989.54     24.43 o 
  -6   3   7     1874.03     1937.34     42.28 o 
  -5   3   7      559.77      538.28     16.53 o 
  -4   3   7     6670.37     6578.63     94.16 o 
  -3   3   7      152.18      161.67      9.11 o 
  -2   3   7      920.13      839.99     29.17 o 
  -1   3   7     7425.40     7316.90     88.22 o 
   0   3   7       11.15       40.14      9.78 o 
   1   3   7    21431.03    21862.52    322.20 o 
   2   3   7     2452.39     2328.74     44.25 o 
   3   3   7     1674.44     1422.99     28.62 o 
   4   3   7     6384.29     6773.20     89.10 o 
   5   3   7       89.84      102.77      8.12 o 
   6   3   7     2732.46     2608.88     37.07 o 
   7   3   7     4466.08     4142.69     54.97 o 
   8   3   7     1387.65     1403.53     29.66 o 
   9   3   7     1444.47     1532.55     33.55 o 
  10   3   7       39.23       23.40     16.08 o 
  11   3   7      643.41      717.64     62.81 o 
  12   3   7      180.27      204.53     44.90 o 
  13   3   7       15.32       34.19     42.65 o 
 -11   4   7       87.76      101.72     41.28 o 
 -10   4   7       36.44       19.80     26.39 o 
  -9   4   7      113.68       98.05     24.47 o 
  -8   4   7      658.44      630.30     29.36 o 
  -7   4   7        5.44        2.23     12.55 o 
  -6   4   7     1526.45     1540.76     35.19 o 
  -5   4   7     1263.46     1237.62     31.86 o 
  -4   4   7     1718.40     1700.66     46.00 o 
  -3   4   7     5214.90     5196.81     75.71 o 
  -2   4   7       57.63       58.27      7.53 o 
  -1   4   7     3684.07     3753.19     55.21 o 
   0   4   7     8176.87     8292.22    112.23 o 
   1   4   7     2262.75     2164.09     64.65 o 
   2   4   7     9206.36     8619.91    113.64 o 
   3   4   7      266.19      230.62     17.04 o 
   4   4   7     6993.89     6786.25    104.13 o 
   5   4   7     4180.33     4119.23     52.73 o 
   6   4   7       44.77       36.66      8.58 o 
   7   4   7     4156.22     4138.75     73.32 o 
   8   4   7      474.55      508.41     23.70 o 
   9   4   7      617.53      657.33     33.08 o 
  10   4   7      855.90      751.23     46.54 o 
  11   4   7        0.45       -2.94     33.41 o 
  12   4   7      325.41      345.27     45.93 o 
  13   4   7      124.76       78.48     44.81 o 
 -11   5   7       18.85       15.71     54.22 o 
 -10   5   7      224.69      232.51     99.59 o 
  -9   5   7       18.59       25.71     33.63 o 
  -8   5   7      315.70      303.10     22.06 o 
  -7   5   7      537.06      526.32     20.18 o 
  -6   5   7       16.30       42.36     14.46 o 
  -5   5   7     2622.69     2467.53     44.51 o 
  -4   5   7      963.69      889.22     34.01 o 
  -3   5   7     1468.47     1382.04     27.98 o 
  -2   5   7     3590.95     3322.11     51.35 o 
  -1   5   7      170.39      197.61      8.59 o 
   0   5   7     7545.13     7974.96    134.68 o 
   1   5   7     6036.90     5859.43    101.34 o 
   2   5   7      731.42      678.90     20.13 o 
   3   5   7     8955.63     8554.72    157.64 o 
   4   5   7      144.85      124.31     12.07 o 
   5   5   7     5847.82     5744.23    138.55 o 
   6   5   7     1098.10     1064.74     72.97 o 
   7   5   7      320.10      346.04     18.57 o 
   8   5   7     1212.63     1202.10     36.42 o 
   9   5   7      232.81      214.81     27.28 o 
  10   5   7      573.58      582.01     41.36 o 
  11   5   7      721.12      709.87     48.35 o 
  12   5   7       11.27        0.86     36.26 o 
  13   5   7      186.49      114.92     44.98 o 
 -11   6   7       39.22       21.15     55.86 o 
 -10   6   7       28.72       98.86     47.40 o 
  -9   6   7      281.38      314.09     26.02 o 
  -8   6   7       38.31       48.37     19.48 o 
  -7   6   7      344.85      330.49     24.11 o 
  -6   6   7      612.62      591.24     20.15 o 
  -5   6   7       89.76      113.94     14.89 o 
  -4   6   7     2778.27     2700.99     46.85 o 
  -3   6   7      178.05      171.67     10.04 o 
  -2   6   7     1880.31     1789.38     27.51 o 
  -1   6   7     3599.38     3543.68     45.85 o 
   0   6   7       28.74       46.75      5.42 o 
   1   6   7     6045.28     6533.69    102.21 o 
   2   6   7     1112.77     1224.34     49.82 o 
   3   6   7     3364.10     3314.97     66.54 o 
   4   6   7     5176.79     5094.62     98.29 o 
   5   6   7      136.26      146.61     22.41 o 
   6   6   7     3058.24     3050.44     56.46 o 
   7   6   7     1893.33     1820.93     40.53 o 
   8   6   7      271.24      261.58     21.53 o 
   9   6   7      982.83      978.94     38.23 o 
  10   6   7       19.26       31.95     27.54 o 
  11   6   7      536.61      670.76     48.00 o 
  12   6   7      210.82      191.07     40.67 o 
 -10   7   7       24.19       39.98     37.78 o 
  -9   7   7       83.86       56.28     22.59 o 
  -8   7   7      336.66      336.48     22.30 o 
  -7   7   7        3.97        1.04     16.08 o 
  -6   7   7      892.33      869.93     38.27 o 
  -5   7   7      548.69      597.99     15.22 o 
  -4   7   7      422.79      404.34     18.52 o 
  -3   7   7     1713.15     1803.15     42.16 o 
  -2   7   7      119.82      128.28     28.95 o 
  -1   7   7     2954.72     2857.45     55.90 o 
   0   7   7     2580.44     2544.13     50.60 o 
   1   7   7       22.96       19.24     13.38 o 
   2   7   7     4042.63     4038.38    120.36 o 
   3   7   7      703.66      676.68     30.56 o 
   4   7   7     2006.91     2039.31     44.66 o 
   5   7   7     1694.65     1734.36     42.88 o 
   6   7   7      114.88      115.05     13.26 o 
   7   7   7     1582.59     1509.55     53.04 o 
   8   7   7      334.64      337.99     23.61 o 
   9   7   7      455.96      444.00     27.09 o 
  10   7   7      747.09      761.74     64.58 o 
  11   7   7        6.38      -28.92     28.92 o 
  12   7   7      189.13      174.23     40.75 o 
 -10   8   7       97.18       98.94     57.24 o 
  -9   8   7       51.18       39.89     26.79 o 
  -8   8   7       72.25       87.65     20.19 o 
  -7   8   7      255.09      269.38     20.72 o 
  -6   8   7        5.11       29.74     16.87 o 
  -5   8   7     1361.82     1340.14     35.06 o 
  -4   8   7      733.93      649.03     28.17 o 
  -3   8   7      585.89      579.16     24.76 o 
  -2   8   7     2455.21     2373.47     51.28 o 
  -1   8   7        1.51       14.80     13.34 o 
   0   8   7     3511.41     3490.98     92.25 o 
   1   8   7     1937.41     1963.37     90.40 o 
   2   8   7      620.69      598.41     35.31 o 
   3   8   7     2869.22     2805.90     90.83 o 
   4   8   7      221.22      253.83     28.92 o 
   5   8   7     2490.27     2444.11     45.54 o 
   6   8   7     2887.24     2886.27     53.52 o 
   7   8   7       17.65       -4.36     14.46 o 
   8   8   7     1179.80     1142.19     37.98 o 
   9   8   7      118.92      137.18     40.32 o 
  10   8   7      428.29      412.15     29.66 o 
  11   8   7      297.25      273.29     29.98 o 
  -9   9   7      109.58       94.63     55.34 o 
  -8   9   7        1.08        0.28     24.77 o 
  -7   9   7      226.66      257.47     35.46 o 
  -6   9   7      256.83      244.28     21.87 o 
  -5   9   7       22.72       20.44     15.97 o 
  -4   9   7      862.00      806.92     31.49 o 
  -3   9   7      264.82      216.02     20.42 o 
  -2   9   7     1266.51     1245.37     35.55 o 
  -1   9   7     1806.37     1691.92     72.11 o 
   0   9   7       63.16       15.01     16.93 o 
   1   9   7     2868.56     2825.33     69.53 o 
   2   9   7     1152.27     1195.09     55.26 o 
   3   9   7      961.37      942.81     49.56 o 
   4   9   7     1628.31     1661.40     66.57 o 
   5   9   7      205.78      209.75     22.56 o 
   6   9   7     1349.04     1406.53     73.13 o 
   7   9   7      289.32      322.74     18.50 o 
   8   9   7      150.39      184.10     28.71 o 
   9   9   7      627.80      618.13     67.04 o 
  10   9   7       30.44        6.54     22.82 o 
  11   9   7      259.75      240.02     38.42 o 
  -8  10   7       91.94      130.25     30.83 o 
  -7  10   7        2.24       -0.39     21.53 o 
  -6  10   7      316.45      309.72     33.32 o 
  -5  10   7      251.28      269.55     22.41 o 
  -4  10   7      101.87      101.93     18.14 o 
  -3  10   7      720.97      733.28     32.50 o 
  -2  10   7       13.99        4.71     17.13 o 
  -1  10   7     1098.14     1109.32     35.13 o 
   0  10   7      939.95     1009.33     40.38 o 
   1  10   7      166.60      164.59     25.90 o 
   2  10   7     1974.25     1923.87     73.39 o 
   3  10   7      502.32      479.78     37.13 o 
   4  10   7     1008.85     1008.77     40.47 o 
   5  10   7     2280.23     2399.08     99.98 o 
   6  10   7       11.90       -3.71     36.26 o 
   7  10   7      989.09      872.01     66.05 o 
   8  10   7      116.00      126.05     43.26 o 
   9  10   7      165.36      137.99     18.76 o 
  10  10   7      239.15      280.38     25.81 o 
  11  10   7        3.29      -15.50     25.84 o 
  -8  11   7       29.26       27.28     54.82 o 
  -7  11   7      114.87      120.32     29.57 o 
  -6  11   7        5.14      -17.51     22.20 o 
  -5  11   7      369.57      335.00     23.89 o 
  -4  11   7      322.84      322.82     34.82 o 
  -3  11   7      328.48      345.15     26.33 o 
  -2  11   7      560.19      545.09     43.03 o 
  -1  11   7        0.66        8.98     22.03 o 
   0  11   7     1015.16     1084.73     46.67 o 
   1  11   7      478.88      384.51     55.43 o 
   2  11   7      167.27      179.69     24.65 o 
   3  11   7      809.98      836.10     48.18 o 
   4  11   7        5.57      -31.43     31.43 o 
   5  11   7      884.02      964.57     64.93 o 
   6  11   7      551.25      500.93     53.36 o 
   7  11   7       75.69       73.56     45.59 o 
   8  11   7      603.78      738.10     70.62 o 
   9  11   7       35.71       65.96     52.67 o 
  10  11   7      194.28      231.21     63.46 o 
  11  11   7      116.17      111.20     63.46 o 
  -7  12   7       53.82       41.10     55.77 o 
  -6  12   7       48.17       52.20     25.71 o 
  -5  12   7       18.37        3.37     22.18 o 
  -4  12   7      259.11      281.85     23.81 o 
  -3  12   7        7.38        3.71     20.52 o 
  -2  12   7      185.31      181.45     29.04 o 
  -1  12   7      577.00      622.31     36.93 o 
   0  12   7        9.48        4.41     23.48 o 
   1  12   7      721.89      713.34     38.38 o 
   2  12   7      300.89      310.53     43.34 o 
   3  12   7      171.66      153.55     27.07 o 
   4  12   7      749.53      708.15     61.04 o 
   5  12   7       17.75       10.45     38.68 o 
   6  12   7      511.24      508.79     60.70 o 
   7  12   7      252.39      257.11     53.18 o 
   8  12   7       70.88       45.07     52.93 o 
   9  12   7      233.59      221.54     59.66 o 
  10  12   7        2.35       22.53     61.65 o 
  -6  13   7      150.66      163.18     63.98 o 
  -5  13   7      122.29      118.56     28.35 o 
  -4  13   7        2.97       -8.24     25.97 o 
  -3  13   7      240.22      208.31     26.01 o 
  -2  13   7       50.70       40.93     29.22 o 
  -1  13   7      386.18      368.35     40.19 o 
   0  13   7      429.58      471.37     37.23 o 
   1  13   7       70.78      124.71     30.03 o 
   2  13   7      501.62      475.15     63.63 o 
   3  13   7       59.01       50.84     29.84 o 
   4  13   7      262.83      198.84     50.16 o 
   5  13   7      336.61      393.27     55.60 o 
   6  13   7        2.94      -20.89     44.55 o 
   7  13   7      275.24      306.67     59.57 o 
   8  13   7      115.42       58.02     54.13 o 
   9  13   7       89.58       43.86     57.76 o 
  -5  14   7       23.72       -3.11     59.92 o 
  -4  14   7       28.47       25.99     54.48 o 
  -3  14   7       87.75      103.77     30.63 o 
  -2  14   7      169.38      172.64     26.71 o 
  -1  14   7       36.34       15.35     30.33 o 
   0  14   7      376.68      336.34     38.53 o 
   1  14   7      139.40      176.58     34.97 o 
   2  14   7       88.51       91.99     76.15 o 
   3  14   7      395.42      427.33     43.95 o 
   4  14   7       18.91        5.59     34.79 o 
   5  14   7      244.29      240.28     59.83 o 
   6  14   7      123.69      142.46     53.44 o 
   7  14   7        3.71        4.14     54.13 o 
   8  14   7      141.10      139.95     66.22 o 
  -3  15   7        4.54      -50.77     60.44 o 
  -2  15   7       45.95       67.99     38.26 o 
  -1  15   7      119.40      136.34     29.73 o 
   0  15   7        5.41       26.30     29.35 o 
   1  15   7      132.05      146.95     45.28 o 
   2  15   7      116.58      177.62     39.18 o 
   3  15   7       94.80      111.98     78.05 o 
   4  15   7      214.63      230.55     44.06 o 
   5  15   7        3.03       29.91     41.67 o 
   6  15   7      116.27      108.35     59.83 o 
  -1  16   7       76.72        3.28     59.92 o 
   0  16   7       59.61       21.76     43.00 o 
   1  16   7        5.30       -0.36     39.76 o 
   2  16   7      119.45      105.56     43.39 o 
   3  16   7       29.20       47.23     41.28 o 
   4  16   7       71.37        2.59     57.41 o 
  -2 -14   8      126.47       64.75     62.68 o 
  -1 -14   8        1.07       16.32     43.49 o 
   0 -14   8      168.63      185.49     44.26 o 
   1 -14   8       96.59       64.32     41.65 o 
   2 -14   8       61.69       88.21     43.92 o 
   3 -14   8      139.23      103.97     42.87 o 
  -4 -13   8      219.18      198.15     58.80 o 
  -3 -13   8        7.82      -47.05     54.05 o 
  -2 -13   8      155.41      111.03     38.77 o 
  -1 -13   8      178.47      230.06     42.63 o 
   0 -13   8        2.11      -27.58     38.49 o 
   1 -13   8      294.50      333.34     43.16 o 
   2 -13   8       36.83        3.86     39.88 o 
   3 -13   8      104.92       67.79     38.60 o 
   4 -13   8      223.43      264.32     42.89 o 
   5 -13   8        2.65       13.38     39.12 o 
  -6 -12   8      193.99      223.10     44.51 o 
  -5 -12   8      127.48      136.82     39.81 o 
  -4 -12   8      118.38      129.29     39.31 o 
  -3 -12   8      376.39      425.99     57.07 o 
  -2 -12   8       12.27       32.19     32.89 o 
  -1 -12   8      333.55      343.53     39.10 o 
   0 -12   8      275.71      199.99     38.81 o 
   1 -12   8       68.67       73.33     33.82 o 
   2 -12   8      394.52      415.72     42.68 o 
   3 -12   8       70.23       57.31     35.92 o 
   4 -12   8      201.39      172.00     40.02 o 
   5 -12   8      188.02      175.49     40.26 o 
   6 -12   8        1.11       -0.82     29.96 o 
   7 -12   8      115.29       70.94     45.15 o 
  -7 -11   8      178.07      132.52     43.69 o 
  -6 -11   8        3.48      -34.76     37.19 o 
  -5 -11   8      369.42      424.18     41.38 o 
  -4 -11   8      118.19      133.43     32.99 o 
  -3 -11   8      239.56      252.18     34.72 o 
  -2 -11   8      648.32      699.62     43.04 o 
  -1 -11   8        2.74       15.48     23.76 o 
   0 -11   8      729.44      825.83     40.31 o 
   1 -11   8      348.56      347.92     30.65 o 
   2 -11   8      235.19      270.41     29.55 o 
   3 -11   8      489.37      481.24     47.92 o 
   4 -11   8       22.68        3.30     29.48 o 
   5 -11   8      432.02      486.12     43.76 o 
   6 -11   8       98.19      105.83     28.55 o 
   7 -11   8       18.16        7.83     35.62 o 
   8 -11   8      265.23      354.68     68.12 o 
  -8 -10   8        1.99       -2.31     41.25 o 
  -7 -10   8      269.57      223.57     42.71 o 
  -6 -10   8      156.13      143.58     39.85 o 
  -5 -10   8      120.85       80.36     33.10 o 
  -4 -10   8      744.51      664.68     42.19 o 
  -3 -10   8       86.01       97.06     29.16 o 
  -2 -10   8      637.51      600.83     27.23 o 
  -1 -10   8      678.83      749.93     41.17 o 
   0 -10   8       18.81       22.69     26.03 o 
   1 -10   8     1053.73     1192.69     40.89 o 
   2 -10   8      196.01      200.43     24.90 o 
   3 -10   8      340.34      401.43     30.84 o 
   4 -10   8     1169.62     1129.70     58.86 o 
   5 -10   8       60.69       71.22     23.71 o 
   6 -10   8      154.82      162.79     25.76 o 
   7 -10   8       54.10      132.83     66.26 o 
   8 -10   8      115.86      153.49     38.63 o 
   9 -10   8      103.24       69.93     55.26 o 
  -8  -9   8      293.44      370.86     44.90 o 
  -7  -9   8        7.39       22.50     35.38 o 
  -6  -9   8      394.73      386.55     37.80 o 
  -5  -9   8      281.31      295.73     35.90 o 
  -4  -9   8      302.79      293.37     31.86 o 
  -3  -9   8     1128.80     1107.81     45.09 o 
  -2  -9   8        2.26       -5.58     16.92 o 
  -1  -9   8     1117.97     1212.78     42.39 o 
   0  -9   8      882.53      867.75     40.06 o 
   1  -9   8      155.67      176.37     22.11 o 
   2  -9   8     1258.27     1197.92     42.36 o 
   3  -9   8      408.50      457.91     27.27 o 
   4  -9   8     1257.57     1324.16     40.00 o 
   5  -9   8      494.33      492.44     34.20 o 
   6  -9   8       17.27       20.44     27.98 o 
   7  -9   8      586.70      572.21     40.23 o 
   8  -9   8      157.42      150.90     39.63 o 
   9  -9   8       32.96       39.02     38.72 o 
  10  -9   8      111.04      195.21     59.66 o 
  -9  -8   8       19.94        5.46     23.86 o 
  -8  -8   8      203.24      205.16     22.48 o 
  -7  -8   8      391.24      285.87     63.20 o 
  -6  -8   8       11.22       16.62     27.82 o 
  -5  -8   8     1144.93     1127.30     48.14 o 
  -4  -8   8      361.01      396.96     32.29 o 
  -3  -8   8      682.76      689.42     29.66 o 
  -2  -8   8     1270.37     1249.95     48.02 o 
  -1  -8   8        3.34        0.92     14.75 o 
   0  -8   8     1174.72     1249.55     37.51 o 
   1  -8   8      452.23      500.59     32.13 o 
   2  -8   8      480.07      502.58     21.32 o 
   3  -8   8     2275.41     2090.55     47.77 o 
   4  -8   8      125.41      123.15     21.27 o 
   5  -8   8      837.81      846.23     55.21 o 
   6  -8   8      196.40      155.81     27.99 o 
   7  -8   8      209.43      169.76     31.25 o 
   8  -8   8      440.57      422.50     36.84 o 
   9  -8   8       18.63        4.24     31.53 o 
  10  -8   8      106.60      138.23     51.46 o 
  11  -8   8       78.28       83.14     53.62 o 
 -10  -7   8       62.23       59.27     39.97 o 
  -9  -7   8      262.70      249.24     27.63 o 
  -8  -7   8       32.64       47.43     22.11 o 
  -7  -7   8      313.84      390.04     44.52 o 
  -6  -7   8      713.02      746.07     27.86 o 
  -5  -7   8       98.55      128.84     26.05 o 
  -4  -7   8     2492.80     2444.28     69.38 o 
  -3  -7   8      264.34      247.82     28.66 o 
  -2  -7   8     1981.54     2000.63     41.22 o 
  -1  -7   8     2158.04     2137.48     41.75 o 
   0  -7   8      174.29      208.37     19.38 o 
   1  -7   8     1870.82     1819.86     43.34 o 
   2  -7   8      637.34      667.14     25.11 o 
   3  -7   8      587.28      693.15     36.81 o 
   4  -7   8     2310.57     2292.44     79.73 o 
   5  -7   8       38.17       48.96     21.58 o 
   6  -7   8     1233.70     1260.10    100.24 o 
   7  -7   8      688.87      719.58     70.75 o 
   8  -7   8      172.91      216.03     30.61 o 
   9  -7   8      294.13      249.47     33.39 o 
  10  -7   8       13.11        6.07     32.69 o 
  11  -7   8       95.88       41.10     49.04 o 
 -10  -6   8       49.28       55.95     39.29 o 
  -9  -6   8      217.50      226.48     34.80 o 
  -8  -6   8      375.60      401.55     35.31 o 
  -7  -6   8        2.22        8.64     20.88 o 
  -6  -6   8      685.54      664.62     26.41 o 
  -5  -6   8      894.80      773.52     31.62 o 
  -4  -6   8      408.77      408.13     19.11 o 
  -3  -6   8     4837.89     4542.77     77.15 o 
  -2  -6   8      856.25      746.23     30.69 o 
  -1  -6   8     4518.22     4432.86     69.20 o 
   0  -6   8     1376.55     1489.78     32.18 o 
   1  -6   8     1019.04      938.94     24.72 o 
   2  -6   8     3344.44     3359.49     67.58 o 
   3  -6   8     1369.31     1427.08     35.20 o 
   4  -6   8     1242.45     1316.48     43.19 o 
   5  -6   8     1592.09     1542.17     47.44 o 
   6  -6   8      207.27      213.07     42.35 o 
   7  -6   8     1501.73     1440.47     79.00 o 
   8  -6   8      161.54      152.22     26.20 o 
   9  -6   8      215.85      246.34     36.69 o 
  10  -6   8      339.68      369.91     37.80 o 
  11  -6   8        0.00       -4.17     34.57 o 
  12  -6   8      141.04      179.32     54.05 o 
 -10  -5   8      245.86      270.38     31.95 o 
  -9  -5   8       63.29       67.24     23.61 o 
  -8  -5   8      427.48      511.37     29.09 o 
  -7  -5   8      727.88      774.13     35.35 o 
  -6  -5   8       30.32        2.53     16.24 o 
  -5  -5   8     1423.89     1436.30     36.11 o 
  -4  -5   8      199.59      201.47     17.33 o 
  -3  -5   8     1324.38     1227.51     30.45 o 
  -2  -5   8     4240.31     4184.41     65.71 o 
  -1  -5   8      301.86      312.54     16.96 o 
   0  -5   8     5750.76     5763.32     75.58 o 
   1  -5   8     1903.78     1999.66     32.46 o 
   2  -5   8     1654.79     1589.35     44.68 o 
   3  -5   8     4175.69     4027.70     70.91 o 
   4  -5   8      494.38      498.69     61.47 o 
   5  -5   8     1867.48     1873.50     51.68 o 
   6  -5   8     1564.35     1761.90     66.74 o 
   7  -5   8      482.97      512.16     96.05 o 
   8  -5   8     1113.87     1060.70     27.88 o 
   9  -5   8       80.26       72.32     15.98 o 
  10  -5   8      181.41      192.54     19.88 o 
  11  -5   8      124.09      147.93     33.74 o 
  12  -5   8        6.80       69.76     47.83 o 
 -11  -4   8       51.27       31.19     42.21 o 
 -10  -4   8       57.39       51.69     27.73 o 
  -9  -4   8      483.77      466.32     30.94 o 
  -8  -4   8       47.03       24.04     20.29 o 
  -7  -4   8      784.67      818.84     30.59 o 
  -6  -4   8     1117.19     1097.70     33.06 o 
  -5  -4   8      413.26      408.78     24.15 o 
  -4  -4   8     3454.03     3168.44     59.19 o 
  -3  -4   8     2266.63     2141.00     94.10 o 
  -2  -4   8     1785.00     1707.96     31.67 o 
  -1  -4   8     3535.35     3433.29     46.95 o 
   0  -4   8      772.37      855.59     16.65 o 
   1  -4   8     7071.66     7279.62     87.37 o 
   2  -4   8     1999.53     2102.79     34.34 o 
   3  -4   8     2974.19     2653.35     35.32 o 
   4  -4   8     3705.98     3569.61     59.70 o 
   5  -4   8       95.25      141.47     11.88 o 
   6  -4   8     2192.29     1929.19     42.12 o 
   7  -4   8     1225.34     1277.13     38.38 o 
   8  -4   8      358.28      381.32     20.19 o 
   9  -4   8     1060.15     1098.99     32.60 o 
  10  -4   8       21.32        8.78     18.77 o 
  11  -4   8      294.15      307.47     25.93 o 
  12  -4   8      142.02      134.04     30.62 o 
  13  -4   8       12.17      -11.91     53.18 o 
 -11  -3   8       95.86       83.54     40.99 o 
 -10  -3   8       86.12      125.12     27.89 o 
  -9  -3   8      207.63      221.44     26.25 o 
  -8  -3   8      929.13      947.03     43.94 o 
  -7  -3   8       11.77       -5.70     16.91 o 
  -6  -3   8     1542.43     1676.12     52.68 o 
  -5  -3   8      188.26      212.79     17.29 o 
  -4  -3   8      888.47      855.72     39.39 o 
  -3  -3   8     3766.99     3700.10     65.28 o 
  -2  -3   8      474.08      517.40     16.26 o 
  -1  -3   8     4259.14     4129.00     49.22 o 
   0  -3   8     3932.99     3630.12     43.84 o 
   1  -3   8      703.55      763.29     15.01 o 
   2  -3   8     6649.68     6799.62     91.37 o 
   3  -3   8      613.93      643.49     16.83 o 
   4  -3   8     2082.48     1872.91     56.22 o 
   5  -3   8     2410.68     2361.11     44.40 o 
   6  -3   8      390.03      428.36     17.60 o 
   7  -3   8     2493.13     2284.42     53.46 o 
   8  -3   8      506.20      543.04     29.03 o 
   9  -3   8      278.88      279.42     20.31 o 
  10  -3   8      537.57      585.49     27.13 o 
  11  -3   8       12.91       10.86     21.46 o 
  12  -3   8      233.05      210.43     27.35 o 
  13  -3   8       56.42       69.33     53.70 o 
 -11  -2   8        8.39       -3.85     29.90 o 
 -10  -2   8      367.88      389.49     32.14 o 
  -9  -2   8      126.62      102.79     23.89 o 
  -8  -2   8      385.52      373.92     26.21 o 
  -7  -2   8     1083.47     1001.47     37.52 o 
  -6  -2   8      177.73      149.19     24.26 o 
  -5  -2   8     2607.87     2464.17     49.81 o 
  -4  -2   8     3597.33     3392.62     85.77 o 
  -3  -2   8     1429.50     1492.62     28.52 o 
  -2  -2   8    10675.74    11042.94    129.59 o 
  -1  -2   8       26.34       17.64      5.99 o 
   0  -2   8     6096.04     6059.49     68.37 o 
   1  -2   8     2317.85     2168.42     28.50 o 
   2  -2   8      899.74      871.51     19.20 o 
   3  -2   8     8366.67     8409.35    150.74 o 
   4  -2   8      561.96      492.04     17.05 o 
   5  -2   8     2335.65     2355.00     44.54 o 
   6  -2   8     3325.61     3044.91     55.04 o 
   7  -2   8      383.74      399.32     21.08 o 
   8  -2   8     2168.71     2100.34     45.07 o 
   9  -2   8      174.67      189.34     19.12 o 
  10  -2   8      462.09      473.01     26.40 o 
  11  -2   8      344.24      378.33     26.18 o 
  12  -2   8        6.56       16.57     24.33 o 
  13  -2   8      177.11      151.89     42.71 o 
 -11  -1   8       74.64       87.24     32.63 o 
 -10  -1   8      125.58      164.77     27.85 o 
  -9  -1   8      658.79      738.00     34.64 o 
  -8  -1   8       75.28       72.91     20.56 o 
  -7  -1   8     1043.23     1058.37     40.30 o 
  -6  -1   8      482.88      557.46     20.82 o 
  -5  -1   8      176.53      149.86     25.59 o 
  -4  -1   8     3486.91     3282.21     73.36 o 
  -3  -1   8     1821.73     1815.74     27.96 o 
  -2  -1   8     4313.14     4458.18     79.01 o 
  -1  -1   8    11577.60    12432.52    132.63 o 
   0  -1   8     1463.00     1629.84     23.10 o 
   1  -1   8    16388.73    16818.97    178.08 o 
   2  -1   8     3283.37     3341.99     48.16 o 
   3  -1   8     2211.79     2239.34     40.78 o 
   4  -1   8     6963.31     6952.84     92.91 o 
   5  -1   8        0.18        1.26      8.54 o 
   6  -1   8     3896.00     3812.18     65.50 o 
   7  -1   8     1659.58     1591.31     41.45 o 
   8  -1   8      352.09      442.14     20.89 o 
   9  -1   8     1305.25     1393.38     54.63 o 
  10  -1   8       10.45       -1.51     18.21 o 
  11  -1   8      300.34      312.47     25.52 o 
  12  -1   8      251.19      252.75     32.14 o 
  13  -1   8        6.23      -26.33     27.03 o 
 -11   0   8      174.66      192.76     35.39 o 
 -10   0   8       76.35       76.26     28.19 o 
  -9   0   8      208.01      222.51     26.98 o 
  -8   0   8      762.65      765.15     27.09 o 
  -7   0   8        0.26       11.04     14.19 o 
  -6   0   8     2049.35     2156.42     68.96 o 
  -5   0   8     1524.08     1613.95     34.59 o 
  -4   0   8     1220.80     1143.06     21.71 o 
  -3   0   8     5750.30     5474.74     62.53 o 
  -2   0   8      782.86      734.64     19.95 o 
  -1   0   8     2483.19     2369.36     33.40 o 
   0   0   8     2836.25     2894.20     35.31 o 
   1   0   8     2355.03     2722.39     33.49 o 
   2   0   8    23650.01    24508.54    307.77 o 
   3   0   8      645.58      769.31     20.59 o 
   4   0   8     5074.87     5181.64     95.81 o 
   5   0   8     3611.83     3447.37     53.51 o 
   6   0   8      174.15      183.66     16.72 o 
   7   0   8     3672.49     3687.15     65.14 o 
   8   0   8      900.89      892.11     28.32 o 
   9   0   8      629.46      656.14     26.04 o 
  10   0   8      996.33     1024.19     55.28 o 
  11   0   8        0.79      -15.29     20.92 o 
  12   0   8      398.52      427.81     30.24 o 
  13   0   8       75.44       58.41     35.27 o 
 -11   1   8       18.05       -0.84     31.36 o 
 -10   1   8      270.36      242.69     30.71 o 
  -9   1   8      104.68      100.35     24.08 o 
  -8   1   8      268.61      296.98     25.61 o 
  -7   1   8     1331.17     1305.31     52.39 o 
  -6   1   8      246.51      262.20     16.92 o 
  -5   1   8     2497.01     2547.58     38.23 o 
  -4   1   8      988.44     1009.21     19.09 o 
  -3   1   8     2499.93     2437.84     38.44 o 
  -2   1   8     5745.34     5636.16     70.26 o 
  -1   1   8      601.07      686.96     14.93 o 
   0   1   8    10765.17     9920.21    107.50 o 
   1   1   8     5050.94     5503.14     61.30 o 
   2   1   8     1928.48     2117.26     29.39 o 
   3   1   8     8016.64     8136.59    106.31 o 
   4   1   8      213.86      268.80     11.28 o 
   5   1   8     5425.85     5271.99     77.03 o 
   6   1   8     2319.23     2196.24     42.91 o 
   7   1   8      169.14      145.68     12.28 o 
   8   1   8     3501.99     3548.69     55.45 o 
   9   1   8       80.29       74.02     17.81 o 
  10   1   8      641.36      737.70     35.93 o 
  11   1   8      531.56      568.84     38.21 o 
  12   1   8        7.51       21.89     25.70 o 
  13   1   8      126.92      121.90     32.57 o 
 -11   2   8       55.03       73.08     32.41 o 
 -10   2   8       39.30       31.40     27.16 o 
  -9   2   8      355.94      314.53     28.50 o 
  -8   2   8      315.39      298.11     39.12 o 
  -7   2   8     1225.65     1227.62     37.36 o 
  -6   2   8      886.62      897.35     25.37 o 
  -5   2   8      519.58      552.29     15.04 o 
  -4   2   8     4131.31     4018.13     49.17 o 
  -3   2   8      245.07      210.96     14.43 o 
  -2   2   8      876.98      828.17     16.86 o 
  -1   2   8     3891.49     3882.49     53.35 o 
   0   2   8      313.54      324.63      9.99 o 
   1   2   8     9049.69     8832.52     99.50 o 
   2   2   8     1458.29     1553.33     21.01 o 
   3   2   8      633.09      457.39     10.40 o 
   4   2   8     7651.88     7658.23    101.03 o 
   5   2   8      171.92      190.49     11.01 o 
   6   2   8     4189.30     3932.90     57.29 o 
   7   2   8     2094.73     2132.20     36.85 o 
   8   2   8     1362.07     1281.25     28.94 o 
   9   2   8     1130.57     1131.43     28.75 o 
  10   2   8       47.59       38.14     16.32 o 
  11   2   8      532.00      583.71     30.05 o 
  12   2   8      235.32      331.80     49.90 o 
  13   2   8       32.08        4.32     43.77 o 
 -11   3   8      101.30       93.44     42.87 o 
 -10   3   8       38.99       48.90     28.03 o 
  -9   3   8       48.27       45.85     24.20 o 
  -8   3   8      930.12      855.24     36.49 o 
  -7   3   8        4.93       -0.12     17.84 o 
  -6   3   8     1166.73     1144.44     23.46 o 
  -5   3   8     1927.18     1909.88     32.61 o 
  -4   3   8     1381.41     1267.02     27.56 o 
  -3   3   8     5440.03     5229.53     67.15 o 
  -2   3   8      737.98      780.89     17.28 o 
  -1   3   8     5315.50     5133.51     64.38 o 
   0   3   8     5012.89     4957.76     69.08 o 
   1   3   8      256.21      289.97      9.30 o 
   2   3   8     6762.47     6385.05     86.84 o 
   3   3   8     2801.91     2717.62     74.63 o 
   4   3   8     7162.24     7160.15     94.76 o 
   5   3   8     4960.51     5007.23     62.95 o 
   6   3   8        8.12        1.13      8.32 o 
   7   3   8     3495.74     3324.04     51.20 o 
   8   3   8      251.99      229.45     15.40 o 
   9   3   8      412.81      432.13     40.15 o 
  10   3   8      908.08      966.98     47.82 o 
  11   3   8       17.76       -0.62     24.22 o 
  12   3   8      267.92      258.06     34.06 o 
  13   3   8       87.60       65.27     47.49 o 
 -11   4   8       20.59       61.53     42.77 o 
 -10   4   8      223.70      235.81     43.43 o 
  -9   4   8       62.92       82.16     30.93 o 
  -8   4   8      318.39      331.06     50.51 o 
  -7   4   8      674.66      665.68     24.92 o 
  -6   4   8        4.02        9.30     12.39 o 
  -5   4   8     1683.24     1705.85     35.25 o 
  -4   4   8     1025.28      997.56     36.81 o 
  -3   4   8     2050.54     2069.87     36.88 o 
  -2   4   8     6063.13     6189.57     87.88 o 
  -1   4   8       67.14       72.12      7.79 o 
   0   4   8     5184.29     5521.82     88.23 o 
   1   4   8     6295.03     6380.91     92.54 o 
   2   4   8     1157.68     1252.34     34.52 o 
   3   4   8     7807.48     7797.88    118.51 o 
   4   4   8      201.76      171.06     17.55 o 
   5   4   8     4674.69     4529.97     89.01 o 
   6   4   8     1840.20     1950.33     39.85 o 
   7   4   8       64.25       45.90     14.65 o 
   8   4   8     2030.13     2105.25     56.98 o 
   9   4   8      425.35      350.44     28.38 o 
  10   4   8      406.62      400.23     40.49 o 
  11   4   8      812.69      684.66     49.56 o 
  12   4   8       12.41       -8.72     38.85 o 
  13   4   8      225.34      194.35     49.47 o 
 -11   5   8       32.94        7.77     57.16 o 
 -10   5   8       42.95      -17.11     36.40 o 
  -9   5   8      290.34      391.10     40.60 o 
  -8   5   8        5.08       11.69     18.69 o 
  -7   5   8      533.05      587.62     22.72 o 
  -6   5   8      659.97      712.40     22.63 o 
  -5   5   8       69.13       73.55     22.74 o 
  -4   5   8     3223.31     3153.32     52.63 o 
  -3   5   8      473.35      464.33     16.58 o 
  -2   5   8     2490.96     2478.70     41.35 o 
  -1   5   8     4332.05     4440.41     57.14 o 
   0   5   8       11.60       14.70      8.00 o 
   1   5   8    10485.60    10527.74    162.09 o 
   2   5   8     1306.74     1161.90     26.26 o 
   3   5   8     5494.43     5524.32    108.31 o 
   4   5   8     6478.80     6529.63    124.95 o 
   5   5   8       12.88       42.28     12.89 o 
   6   5   8     1537.13     1574.17     76.12 o 
   7   5   8     2138.01     2043.25     44.22 o 
   8   5   8      949.21      898.68     30.16 o 
   9   5   8     1500.36     1461.64     48.83 o 
  10   5   8       56.41       32.29     26.59 o 
  11   5   8      495.15      476.41     44.90 o 
  12   5   8      172.84      159.98     41.36 o 
  13   5   8        9.66        3.89     43.00 o 
 -10   6   8       55.77       30.11     39.79 o 
  -9   6   8       42.18       -5.71     32.99 o 
  -8   6   8      352.86      321.37     24.50 o 
  -7   6   8        0.80       -8.44     15.84 o 
  -6   6   8      686.93      706.68     22.82 o 
  -5   6   8      707.83      767.46     30.69 o 
  -4   6   8      489.01      476.67     33.50 o 
  -3   6   8     3399.64     3263.40     53.32 o 
  -2   6   8      114.00       91.91     10.29 o 
  -1   6   8     2500.35     2431.94     39.92 o 
   0   6   8     3149.69     3186.81     48.88 o 
   1   6   8      319.33      323.10     25.91 o 
   2   6   8     1932.31     1794.22     63.59 o 
   3   6   8      839.67      834.99     34.45 o 
   4   6   8     2621.05     2520.78     55.05 o 
   5   6   8     3286.12     3186.17     72.39 o 
   6   6   8      202.47      183.62     16.54 o 
   7   6   8     3753.85     3873.18     70.61 o 
   8   6   8      152.70      182.65     26.00 o 
   9   6   8      600.86      547.51     46.19 o 
  10   6   8      740.45      675.60     43.77 o 
  11   6   8        1.20       19.60     32.12 o 
  12   6   8      188.63      127.87     41.70 o 
 -10   7   8       71.46       17.27     50.34 o 
  -9   7   8       22.67       18.12     25.43 o 
  -8   7   8      131.50      143.61     24.31 o 
  -7   7   8      416.60      422.05     22.17 o 
  -6   7   8       24.63       13.16     14.35 o 
  -5   7   8      938.48      908.02     49.53 o 
  -4   7   8      413.16      431.06     15.96 o 
  -3   7   8     1045.02      961.42     32.50 o 
  -2   7   8     2441.54     2412.56     47.57 o 
  -1   7   8        9.71       -5.19     16.30 o 
   0   7   8     3356.20     3082.34    150.65 o 
   1   7   8     1854.71     1668.10     26.02 o 
   2   7   8     1012.07     1057.38     26.74 o 
   3   7   8     3424.71     3406.17     68.46 o 
   4   7   8      170.03      162.50     20.25 o 
   5   7   8     1472.34     1397.51     52.70 o 
   6   7   8     3113.86     2999.56     56.38 o 
   7   7   8      130.24      112.11     15.21 o 
   8   7   8     1564.88     1618.49     46.60 o 
   9   7   8      103.09       77.74     20.86 o 
  10   7   8      442.38      402.34     35.83 o 
  11   7   8      249.59      284.83     37.47 o 
  12   7   8        0.26      -18.13     35.92 o 
  -9   8   8      116.30       78.79     37.85 o 
  -8   8   8        4.87      -13.10     22.10 o 
  -7   8   8      320.04      351.01     25.33 o 
  -6   8   8      479.00      506.43     24.90 o 
  -5   8   8        4.64       -1.82     18.61 o 
  -4   8   8     1160.99     1152.92     36.82 o 
  -3   8   8      316.00      287.64     20.66 o 
  -2   8   8     1082.92     1039.59     32.35 o 
  -1   8   8     1919.25     1961.43     65.61 o 
   0   8   8       16.50       32.21     14.46 o 
   1   8   8     2438.87     2097.68    179.93 o 
   2   8   8     1096.83     1172.47     54.82 o 
   3   8   8     1186.90     1119.81     54.22 o 
   4   8   8     2515.70     2469.80     52.19 o 
   5   8   8       15.49       23.96     10.61 o 
   6   8   8     1462.70     1454.04     36.15 o 
   7   8   8      345.44      328.01     21.97 o 
   8   8   8      196.19      209.67     37.30 o 
   9   8   8      832.23      779.71     35.31 o 
  10   8   8      103.94       69.11     24.50 o 
  11   8   8      263.70      246.67     36.43 o 
  -8   9   8      143.89      142.43     26.79 o 
  -7   9   8        7.44        1.67     20.84 o 
  -6   9   8      240.89      250.94     22.44 o 
  -5   9   8      234.82      226.93     21.41 o 
  -4   9   8      127.26      129.94     21.86 o 
  -3   9   8     1214.29     1251.70     45.84 o 
  -2   9   8      245.53      241.81     23.93 o 
  -1   9   8     1449.94     1414.50     38.46 o 
   0   9   8     2431.00     2273.46     57.18 o 
   1   9   8      131.54      166.28     21.74 o 
   2   9   8     2731.96     2849.07     96.96 o 
   3   9   8      332.06      364.78     35.66 o 
   4   9   8     1219.40     1254.92     59.66 o 
   5   9   8     1891.07     1896.52     69.33 o 
   6   9   8       68.25       67.40     17.51 o 
   7   9   8      805.88      877.82     87.68 o 
   8   9   8      222.36      282.98     22.58 o 
   9   9   8      199.18      254.01     25.08 o 
  10   9   8      455.79      477.81     31.78 o 
  11   9   8       10.09       12.61     27.20 o 
  -8  10   8       91.95       41.70     56.64 o 
  -7  10   8      173.53      194.61     26.64 o 
  -6  10   8        4.62       22.79     19.55 o 
  -5  10   8      350.95      404.47     24.87 o 
  -4  10   8      188.21      204.77     24.29 o 
  -3  10   8      237.48      220.54     23.18 o 
  -2  10   8     1041.03     1152.05     69.33 o 
  -1  10   8        0.98       13.74     16.75 o 
   0  10   8     1231.73     1330.28     47.38 o 
   1  10   8      951.66      948.43     39.63 o 
   2  10   8      342.02      323.25     36.26 o 
   3  10   8     1473.08     1447.29     63.20 o 
   4  10   8       26.16       25.82     29.10 o 
   5  10   8     1411.72     1486.28     50.95 o 
   6  10   8      751.58      912.68     65.44 o 
   7  10   8      156.14      172.24     45.33 o 
   8  10   8      714.44      734.74     66.91 o 
   9  10   8      103.85      100.72     21.80 o 
  10  10   8      214.08      174.85     25.20 o 
  11  10   8      155.25      167.86     28.72 o 
  -8  11   8        4.89       53.27     61.65 o 
  -7  11   8       80.02       68.64     53.10 o 
  -6  11   8      140.32      152.42     25.50 o 
  -5  11   8       17.86       26.24     20.85 o 
  -4  11   8      389.62      446.67     26.21 o 
  -3  11   8       48.62       73.66     22.66 o 
  -2  11   8      362.71      364.82     26.76 o 
  -1  11   8      738.36      768.93     38.88 o 
   0  11   8        1.93       10.90     22.20 o 
   1  11   8     1032.51     1198.89     60.87 o 
   2  11   8      251.74      261.62     28.49 o 
   3  11   8      319.53      341.29     40.41 o 
   4  11   8     1100.46     1140.68     44.91 o 
   5  11   8      170.94      109.22     39.54 o 
   6  11   8      398.81      374.36     53.53 o 
   7  11   8      381.42      426.68     54.48 o 
   8  11   8      125.35      170.95     50.08 o 
   9  11   8      418.77      521.05     68.29 o 
  10  11   8        4.61       -4.75     56.38 o 
  11  11   8      100.40       52.32     62.77 o 
  -7  12   8        0.69        5.27     54.82 o 
  -6  12   8       79.31      101.32     38.30 o 
  -5  12   8       80.56       90.97     23.66 o 
  -4  12   8       17.70       24.38     20.37 o 
  -3  12   8      337.50      223.12     66.34 o 
  -2  12   8       50.94      107.71     27.90 o 
  -1  12   8      350.55      360.27     32.32 o 
   0  12   8      528.93      447.36     49.73 o 
   1  12   8       37.08       23.44     24.81 o 
   2  12   8      774.41      741.15     40.91 o 
   3  12   8       30.39       22.19     32.12 o 
   4  12   8      667.71      630.96     57.16 o 
   5  12   8      472.61      468.30     56.72 o 
   6  12   8       11.18       80.55     44.21 o 
   7  12   8      360.64      379.46     59.06 o 
   8  12   8      168.06      128.04     57.33 o 
   9  12   8       94.96       52.23     54.39 o 
  10  12   8      209.32      125.10     65.36 o 
  -6  13   8        5.76      -22.19     56.47 o 
  -5  13   8       87.53       68.80     39.48 o 
  -4  13   8       44.40       48.25     26.22 o 
  -3  13   8       66.55       57.74     25.68 o 
  -2  13   8      258.48      253.91     35.25 o 
  -1  13   8       27.44       61.68     29.29 o 
   0  13   8      456.60      461.39     38.05 o 
   1  13   8      293.75      333.57     35.40 o 
   2  13   8       61.63       77.81     30.49 o 
   3  13   8      397.20      386.68     40.43 o 
   4  13   8       72.12      103.09     45.07 o 
   5  13   8      165.13      158.52     47.31 o 
   6  13   8      230.46      225.08     51.72 o 
   7  13   8       12.60      -24.00     47.05 o 
   8  13   8      222.87      241.92     61.47 o 
   9  13   8       23.05       19.77     57.59 o 
  -5  14   8        7.25       -3.45     59.31 o 
  -4  14   8      171.11      149.54     64.41 o 
  -3  14   8       11.86       -4.65     27.93 o 
  -2  14   8       58.41       49.42     26.42 o 
  -1  14   8      188.75      131.36     39.24 o 
   0  14   8        1.72       10.81     40.41 o 
   1  14   8      279.93      269.38     38.30 o 
   2  14   8      140.20      166.03     57.07 o 
   3  14   8      223.63      225.90     38.75 o 
   4  14   8      370.19      377.89     90.61 o 
   5  14   8        0.41       -2.24     49.56 o 
   6  14   8      146.42      175.44     54.82 o 
   7  14   8      130.10      240.37     61.99 o 
   8  14   8       15.56        8.72     56.64 o 
  -3  15   8       56.30      103.95     61.90 o 
  -2  15   8        6.01       -5.78     59.49 o 
  -1  15   8      100.42       87.99     30.61 o 
   0  15   8      104.73       47.05     36.49 o 
   1  15   8        1.63      -17.44     55.43 o 
   2  15   8      180.23      152.56     39.71 o 
   3  15   8       62.01       71.93     39.12 o 
   4  15   8      121.63       75.07     56.64 o 
   5  15   8      162.96      111.38     49.77 o 
   6  15   8        2.56       82.88     57.41 o 
   0  16   8       76.79       31.60     62.77 o 
   1  16   8       50.90        8.92     42.66 o 
   2  16   8       23.46       41.86     44.77 o 
   3  16   8      123.94      128.78     45.43 o 
  -3 -13   9      184.42      186.40     58.36 o 
  -2 -13   9        5.22       18.82     53.36 o 
  -1 -13   9      151.73      166.46     46.23 o 
   0 -13   9      131.10      103.89     42.31 o 
   1 -13   9       32.13       23.00     50.77 o 
   2 -13   9      252.78      268.11     44.51 o 
   3 -13   9       41.55       37.94     41.99 o 
   4 -13   9       49.10       65.13     41.02 o 
   5 -13   9       71.03       70.05     42.30 o 
  -5 -12   9      204.33      173.13     42.44 o 
  -4 -12   9       85.91       45.89     38.65 o 
  -3 -12   9      169.89      169.74     56.64 o 
  -2 -12   9      319.26      307.17     40.86 o 
  -1 -12   9        0.64       21.72     36.62 o 
   0 -12   9      269.55      272.85     41.48 o 
   1 -12   9      147.95      146.10     40.03 o 
   2 -12   9      132.82       87.96     47.14 o 
   3 -12   9      351.92      364.75     40.70 o 
   4 -12   9       10.48        9.31     34.53 o 
   5 -12   9      190.89      210.68     40.74 o 
   6 -12   9      109.16      131.70     43.43 o 
   7 -12   9        6.40       -6.44     38.59 o 
  -6 -11   9      167.46      126.03     39.92 o 
  -5 -11   9        8.05       14.49     34.50 o 
  -4 -11   9      547.49      637.45     69.37 o 
  -3 -11   9       74.19       81.50     44.90 o 
  -2 -11   9      282.19      250.07     34.98 o 
  -1 -11   9      391.46      421.73     41.11 o 
   0 -11   9        1.62      -18.68     29.01 o 
   1 -11   9      789.28      842.00     97.78 o 
   2 -11   9      193.07      234.06     36.83 o 
   3 -11   9      144.53      143.86     38.64 o 
   4 -11   9      357.52      441.80     42.12 o 
   5 -11   9       16.78       29.82     33.02 o 
   6 -11   9      144.07      121.03     29.98 o 
   7 -11   9      110.19      110.98     31.60 o 
   8 -11   9       32.28       61.90     58.19 o 
  -7 -10   9        1.45      -12.44     37.95 o 
  -6 -10   9      214.99      211.30     90.96 o 
  -5 -10   9      186.29      237.00     37.60 o 
  -4 -10   9      210.62      182.35     34.71 o 
  -3 -10   9      780.55      800.91     45.97 o 
  -2 -10   9       41.05       51.05     24.18 o 
  -1 -10   9      383.94      381.81     28.91 o 
   0 -10   9      818.67      838.40     37.79 o 
   1 -10   9      160.67      157.12     27.10 o 
   2 -10   9     1167.38     1285.73     76.33 o 
   3 -10   9      145.13       79.44     24.10 o 
   4 -10   9      641.96      634.47     41.05 o 
   5 -10   9      208.90      212.02     30.07 o 
   6 -10   9        2.11        8.32     24.70 o 
   7 -10   9      308.82      324.03     41.00 o 
   8 -10   9       60.77       35.72     37.87 o 
   9 -10   9       25.93       33.50     60.95 o 
  -8  -9   9      119.04      143.41     41.50 o 
  -7  -9   9      269.60      227.35     40.99 o 
  -6  -9   9        2.83       -6.64     50.77 o 
  -5  -9   9      696.08      696.28     63.72 o 
  -4  -9   9      164.90      154.00     33.07 o 
  -3  -9   9      478.74      483.65     37.55 o 
  -2  -9   9      739.68      773.88     29.75 o 
  -1  -9   9        0.19       -4.39     21.05 o 
   0  -9   9     1415.06     1489.76    115.08 o 
   1  -9   9      566.67      576.14     30.18 o 
   2  -9   9      188.49      158.47     23.20 o 
   3  -9   9     1295.31     1411.52     63.02 o 
   4  -9   9       40.82       55.97     20.66 o 
   5  -9   9      514.55      479.29     28.95 o 
   6  -9   9      281.95      256.83     27.46 o 
   7  -9   9      165.69      116.97     33.67 o 
   8  -9   9      328.76      355.89     39.10 o 
   9  -9   9       14.33      -40.92     50.59 o 
  10  -9   9       70.70       -9.41     52.06 o 
  -9  -8   9      159.39      129.02     42.64 o 
  -8  -8   9       16.60        2.03     38.60 o 
  -7  -8   9      171.03      205.18     65.14 o 
  -6  -8   9      406.20      370.74     42.91 o 
  -5  -8   9       31.88        6.46     26.97 o 
  -4  -8   9     1408.23     1451.01     55.04 o 
  -3  -8   9      162.08      112.50     26.83 o 
  -2  -8   9      794.03      759.36     43.31 o 
  -1  -8   9      774.28      770.28     27.06 o 
   0  -8   9       39.76       29.13     18.96 o 
   1  -8   9     1335.33     1499.41     42.81 o 
   2  -8   9      418.70      377.39     42.37 o 
   3  -8   9      322.61      317.75     22.92 o 
   4  -8   9     2088.11     1957.25     62.30 o 
   5  -8   9        2.95      -17.53     18.89 o 
   6  -8   9      724.03      740.01     39.54 o 
   7  -8   9      306.93      233.71     32.36 o 
   8  -8   9       59.71       45.51     42.82 o 
   9  -8   9      137.30      183.80     37.29 o 
  10  -8   9       14.47       58.80     50.59 o 
  -9  -7   9      102.42       47.33     40.11 o 
  -8  -7   9      340.66      360.60     27.91 o 
  -7  -7   9        0.26      -18.60     19.52 o 
  -6  -7   9      657.50      617.17     26.07 o 
  -5  -7   9      716.36      723.56     26.33 o 
  -4  -7   9      242.96      288.23     29.27 o 
  -3  -7   9     2158.48     2179.75     63.02 o 
  -2  -7   9       42.62       50.03     15.71 o 
  -1  -7   9     1575.27     1592.76     36.43 o 
   0  -7   9     1041.07      976.12     32.51 o 
   1  -7   9      147.85      117.17     18.53 o 
   2  -7   9     1329.99     1451.71     33.53 o 
   3  -7   9     1111.23     1189.66     37.47 o 
   4  -7   9     1604.12     1700.87     75.18 o 
   5  -7   9      640.33      575.49     32.51 o 
   6  -7   9      195.76      151.98     25.98 o 
   7  -7   9     1315.09     1188.39     48.19 o 
   8  -7   9       84.30       77.69     29.48 o 
   9  -7   9       95.06      110.19     31.43 o 
  10  -7   9      269.29      306.25     38.94 o 
  11  -7   9        0.67      -25.38     51.03 o 
 -10  -6   9      188.82      245.75     66.18 o 
  -9  -6   9       61.43       41.90     25.55 o 
  -8  -6   9      238.73      232.67     25.92 o 
  -7  -6   9      386.15      338.59     26.25 o 
  -6  -6   9        3.32       21.06     18.06 o 
  -5  -6   9     1118.47     1067.47     32.14 o 
  -4  -6   9      664.57      657.70     32.00 o 
  -3  -6   9      943.32      934.54     26.62 o 
  -2  -6   9     3853.39     3873.79     63.75 o 
  -1  -6   9      148.80      162.19     15.84 o 
   0  -6   9     4326.41     4281.29     67.89 o 
   1  -6   9     1239.68     1266.38     29.90 o 
   2  -6   9      327.15      304.29     19.16 o 
   3  -6   9     2555.39     2445.99     50.87 o 
   4  -6   9      301.82      377.98     21.80 o 
   5  -6   9      874.03      780.45     34.51 o 
   6  -6   9     1247.13     1262.40     69.24 o 
   7  -6   9       23.21       37.09     23.38 o 
   8  -6   9      555.44      554.67     75.24 o 
   9  -6   9       89.83      112.39     41.14 o 
  10  -6   9      206.03      214.40     34.33 o 
  11  -6   9      116.66       86.77     48.35 o 
  12  -6   9        3.17      -15.20     53.44 o 
 -10  -5   9       26.23       20.69     39.93 o 
  -9  -5   9      420.49      459.94     44.92 o 
  -8  -5   9        7.72      -10.82     21.37 o 
  -7  -5   9      798.58      773.65     32.99 o 
  -6  -5   9      567.69      540.65     25.66 o 
  -5  -5   9       78.26       67.76     16.59 o 
  -4  -5   9     1513.49     1455.75     36.38 o 
  -3  -5   9      719.41      694.07     23.95 o 
  -2  -5   9     1344.87     1297.86     39.67 o 
  -1  -5   9     4066.91     3869.06     52.97 o 
   0  -5   9      357.21      345.41     12.46 o 
   1  -5   9     6451.85     6284.71     96.11 o 
   2  -5   9     1156.80     1220.15     33.42 o 
   3  -5   9     1597.78     1560.92     38.52 o 
   4  -5   9     2398.21     2259.90     47.89 o 
   5  -5   9       20.38       25.35     18.37 o 
   6  -5   9     2357.04     2106.35     58.51 o 
   7  -5   9      929.95      931.04     64.15 o 
   8  -5   9      315.81      282.32     15.34 o 
   9  -5   9      735.96      706.45     44.74 o 
  10  -5   9       26.15       30.39     32.98 o 
  11  -5   9      165.06      230.45     36.18 o 
  12  -5   9      105.91       39.02     52.06 o 
 -10  -4   9       90.53       93.70     29.86 o 
  -9  -4   9      102.58       95.82     25.59 o 
  -8  -4   9      506.59      462.52     43.65 o 
  -7  -4   9       17.28       33.68     19.92 o 
  -6  -4   9     1160.48     1095.83     41.79 o 
  -5  -4   9      758.88      811.39     57.43 o 
  -4  -4   9     1476.11     1452.17     58.41 o 
  -3  -4   9     3486.46     3469.00    108.21 o 
  -2  -4   9      207.96      206.34     12.99 o 
  -1  -4   9     3039.58     2944.45     42.47 o 
   0  -4   9     2539.76     2426.87     32.75 o 
   1  -4   9      861.62      933.54     17.74 o 
   2  -4   9     3982.08     3923.78     58.06 o 
   3  -4   9      885.01      902.44     20.82 o 
   4  -4   9     2925.57     2943.32     52.25 o 
   5  -4   9     3132.14     3000.49     54.03 o 
   6  -4   9        8.96       24.88     12.17 o 
   7  -4   9     1564.68     1534.91     35.56 o 
   8  -4   9      322.90      338.47     40.89 o 
   9  -4   9      342.82      318.42     21.28 o 
  10  -4   9      434.17      457.54     25.95 o 
  11  -4   9        1.29       -7.31     21.72 o 
  12  -4   9      200.09      259.78     31.08 o 
 -10  -3   9      205.92      170.43     31.13 o 
  -9  -3   9       37.53       41.86     24.83 o 
  -8  -3   9      400.95      359.84     64.99 o 
  -7  -3   9      871.68      799.76     35.20 o 
  -6  -3   9       26.72       15.93     16.63 o 
  -5  -3   9     2125.46     2148.63     47.26 o 
  -4  -3   9     1504.39     1492.36     85.72 o 
  -3  -3   9      579.88      586.66     23.73 o 
  -2  -3   9     2851.42     2698.89     44.32 o 
  -1  -3   9       19.47       27.08      7.79 o 
   0  -3   9     4002.68     3877.18     47.21 o 
   1  -3   9     3399.36     3189.40     47.91 o 
   2  -3   9     1131.61     1194.73     24.19 o 
   3  -3   9     4007.75     4141.50     59.96 o 
   4  -3   9      472.67      456.46     17.65 o 
   5  -3   9     2832.67     2769.22     50.88 o 
   6  -3   9     1874.88     1795.68     38.27 o 
   7  -3   9      531.26      528.83     23.32 o 
   8  -3   9     1484.87     1418.03     35.97 o 
   9  -3   9      319.12      299.19     21.73 o 
  10  -3   9      325.75      325.68     31.23 o 
  11  -3   9      368.06      370.70     27.17 o 
  12  -3   9        6.63       16.47     26.10 o 
  13  -3   9       94.26       84.27     49.47 o 
 -11  -2   9       71.16       80.55     45.40 o 
 -10  -2   9       29.46       21.29     27.27 o 
  -9  -2   9      344.90      391.67     30.91 o 
  -8  -2   9       72.45       60.89     21.35 o 
  -7  -2   9      531.82      560.48     50.30 o 
  -6  -2   9      856.98      866.27     30.58 o 
  -5  -2   9      974.04      990.17     43.76 o 
  -4  -2   9     4249.71     4018.27     96.50 o 
  -3  -2   9     1216.85     1192.13     30.44 o 
  -2  -2   9     2678.29     2858.77     53.56 o 
  -1  -2   9     6753.82     6897.21     71.56 o 
   0  -2   9      169.29      153.74      8.85 o 
   1  -2   9     7510.57     7306.71     81.68 o 
   2  -2   9      967.83      889.73     20.13 o 
   3  -2   9     1535.42     1632.05     31.82 o 
   4  -2   9     3997.14     4150.00     69.51 o 
   5  -2   9      201.77      179.10     14.40 o 
   6  -2   9     2088.71     2081.38     42.39 o 
   7  -2   9     1202.39     1148.17     47.14 o 
   8  -2   9      513.78      610.42     43.73 o 
   9  -2   9     1084.27     1065.10     61.21 o 
  10  -2   9        2.20       12.06     19.42 o 
  11  -2   9      326.02      316.61     26.51 o 
  12  -2   9      179.61      154.55     38.79 o 
  13  -2   9        4.65      -31.86     49.56 o 
 -11  -1   9      137.40      150.52     35.95 o 
 -10  -1   9       70.53       76.77     29.35 o 
  -9  -1   9      188.74      175.59     27.13 o 
  -8  -1   9      665.28      806.09     34.10 o 
  -7  -1   9      144.93      188.05     21.37 o 
  -6  -1   9      956.32     1000.17     27.93 o 
  -5  -1   9     1604.84     1552.52     32.56 o 
  -4  -1   9       38.84       30.43     11.50 o 
  -3  -1   9     3890.45     3816.36     63.17 o 
  -2  -1   9      598.49      610.54     15.61 o 
  -1  -1   9     6957.05     7215.26     80.25 o 
   0  -1   9    10436.12    11064.54    119.78 o 
   1  -1   9     1421.66     1305.22     20.65 o 
   2  -1   9     7580.01     7529.81    100.36 o 
   3  -1   9     1249.09     1204.43     23.43 o 
   4  -1   9     1955.26     1933.96     39.13 o 
   5  -1   9     4073.81     4257.91     71.63 o 
   6  -1   9       61.47       39.51     12.45 o 
   7  -1   9     2321.44     2292.97     46.69 o 
   8  -1   9     1205.82     1099.94     65.14 o 
   9  -1   9      234.04      279.15     21.51 o 
  10  -1   9      796.10      780.64     35.14 o 
  11  -1   9        5.44      -10.95     20.87 o 
  12  -1   9      256.20      301.96     30.17 o 
  13  -1   9       98.03      128.98     40.11 o 
 -11   0   9        5.47       45.22     34.74 o 
 -10   0   9      262.35      303.73     32.91 o 
  -9   0   9       79.34       82.56     27.44 o 
  -8   0   9      317.68      335.88     22.78 o 
  -7   0   9     1000.37     1050.52     30.07 o 
  -6   0   9      316.57      300.46     18.62 o 
  -5   0   9     3178.31     3244.36     71.29 o 
  -4   0   9     1085.07     1041.32     28.03 o 
  -3   0   9     1474.15     1434.58     25.01 o 
  -2   0   9     4917.76     4828.82     55.95 o 
  -1   0   9      148.72      133.75     10.05 o 
   0   0   9     6496.82     6859.16     76.36 o 
   1   0   9     5588.38     6046.44     67.95 o 
   2   0   9     1820.45     1846.33     27.78 o 
   3   0   9    14364.10    14138.94    161.50 o 
   4   0   9      283.39      284.70     14.89 o 
   5   0   9     4442.48     4283.65     71.48 o 
   6   0   9     2282.85     2252.33     41.37 o 
   7   0   9      316.22      252.28     25.34 o 
   8   0   9     2017.38     1989.72     43.96 o 
   9   0   9      349.50      366.86     22.00 o 
  10   0   9      603.93      655.47     41.13 o 
  11   0   9      542.64      588.47     74.83 o 
  12   0   9        2.22      -13.84     24.29 o 
  13   0   9      138.68      147.13     32.16 o 
 -11   1   9       63.97       60.09     42.88 o 
 -10   1   9       26.56       70.14     29.83 o 
  -9   1   9      376.31      437.55     38.15 o 
  -8   1   9      185.71      184.86     24.55 o 
  -7   1   9     1013.69     1064.72     36.50 o 
  -6   1   9     1019.57     1004.36     29.30 o 
  -5   1   9      180.41      177.35     14.93 o 
  -4   1   9     3651.05     3778.07     46.98 o 
  -3   1   9      352.06      398.47     18.81 o 
  -2   1   9     1921.16     1783.99     27.94 o 
  -1   1   9     4566.65     4431.76     68.38 o 
   0   1   9      103.57      118.66      7.36 o 
   1   1   9     5696.41     5376.16     60.74 o 
   2   1   9     2692.44     2551.54     35.26 o 
   3   1   9     2995.43     3147.06     38.90 o 
   4   1   9    10217.66     9946.68    129.81 o 
   5   1   9      111.74      109.96     10.30 o 
   6   1   9     4195.31     4123.32     60.42 o 
   7   1   9     1588.95     1425.56     50.71 o 
   8   1   9      265.51      300.82     22.51 o 
   9   1   9     1656.64     1498.69     38.67 o 
  10   1   9       35.42       69.98     20.13 o 
  11   1   9      523.89      509.12     28.72 o 
  12   1   9      324.73      351.73     30.24 o 
  13   1   9       20.75       15.20     45.50 o 
 -11   2   9      101.30       93.29     44.32 o 
 -10   2   9       58.63       55.37     29.66 o 
  -9   2   9       70.51      102.85     26.39 o 
  -8   2   9      754.73      743.52     52.46 o 
  -7   2   9        1.88        3.56     19.15 o 
  -6   2   9      943.32      957.60     31.82 o 
  -5   2   9      906.97      870.86     22.44 o 
  -4   2   9     1177.53     1215.45     24.25 o 
  -3   2   9     3889.12     3974.60     56.08 o 
  -2   2   9     1738.16     1867.21     29.29 o 
  -1   2   9     4986.38     4970.78     63.16 o 
   0   2   9     5274.62     5243.57     65.91 o 
   1   2   9       88.68       87.07      7.28 o 
   2   2   9     6701.06     6452.41     70.97 o 
   3   2   9     1759.44     1914.86     28.95 o 
   4   2   9     3547.49     3634.70     73.30 o 
   5   2   9     4075.48     3891.76     60.95 o 
   6   2   9      173.95      214.28     15.39 o 
   7   2   9     2632.33     2616.02     43.75 o 
   8   2   9      483.17      485.08     19.35 o 
   9   2   9      472.14      539.53     21.16 o 
  10   2   9      812.90      831.23     50.12 o 
  11   2   9       10.84      -17.10     30.21 o 
  12   2   9      286.70      214.72     44.46 o 
  13   2   9       67.60        7.34     47.74 o 
 -11   3   9        8.38        3.17     41.53 o 
 -10   3   9      182.29      205.80     42.22 o 
  -9   3   9       48.01       38.38     25.72 o 
  -8   3   9      225.08      268.45     26.37 o 
  -7   3   9      468.29      488.81     26.95 o 
  -6   3   9       62.07       72.87     13.66 o 
  -5   3   9     1804.56     1734.98     48.07 o 
  -4   3   9     1633.45     1617.04     42.56 o 
  -3   3   9     1101.60     1071.80     25.08 o 
  -2   3   9     4650.19     4809.17     62.10 o 
  -1   3   9      426.72      464.37     13.22 o 
   0   3   9     7479.55     7591.52     92.45 o 
   1   3   9     2546.56     2622.68     34.88 o 
   2   3   9      394.03      455.77     15.43 o 
   3   3   9     8018.78     8045.05     96.06 o 
   4   3   9      505.28      524.88     18.39 o 
   5   3   9     3938.10     4084.52     69.07 o 
   6   3   9     2559.21     2565.45     49.48 o 
   7   3   9       85.94      133.86     24.14 o 
   8   3   9     1754.20     1746.34     41.25 o 
   9   3   9      245.90      235.66     21.79 o 
  10   3   9      366.31      415.97     40.96 o 
  11   3   9      797.35      786.68     34.63 o 
  12   3   9        1.68        4.93     30.32 o 
  13   3   9      238.60      260.14     56.98 o 
 -10   4   9       60.61       17.11     36.85 o 
  -9   4   9      242.66      198.99     37.08 o 
  -8   4   9       43.04       45.77     30.11 o 
  -7   4   9      276.96      286.54     24.24 o 
  -6   4   9      837.61      839.20     23.47 o 
  -5   4   9       34.52       22.45     13.21 o 
  -4   4   9     3656.71     3684.92     59.25 o 
  -3   4   9     1826.72     1839.29     34.75 o 
  -2   4   9     1373.48     1402.28     27.99 o 
  -1   4   9     5625.45     5685.47     81.44 o 
   0   4   9       20.73       17.21      7.85 o 
   1   4   9     5692.79     5869.67     83.67 o 
   2   4   9     2046.01     2221.14     59.09 o 
   3   4   9     1351.63     1439.07     27.80 o 
   4   4   9     7773.07     8079.93    208.40 o 
   5   4   9        9.55        2.55     11.22 o 
   6   4   9     2535.10     2548.80     60.46 o 
   7   4   9     2006.84     2114.90     55.98 o 
   8   4   9      512.47      512.14     52.15 o 
   9   4   9     1127.31     1228.31     45.15 o 
  10   4   9       89.96      111.78     27.79 o 
  11   4   9      383.55      374.88     44.21 o 
  12   4   9      169.33      146.77     42.39 o 
  13   4   9       11.56      -10.71     44.98 o 
 -10   5   9       34.61       25.23     39.64 o 
  -9   5   9       42.19       27.45     38.55 o 
  -8   5   9      531.96      591.20     95.49 o 
  -7   5   9        0.92        7.37     16.22 o 
  -6   5   9      902.01      887.59     24.97 o 
  -5   5   9      927.79     1019.85     28.66 o 
  -4   5   9      660.60      679.09     21.96 o 
  -3   5   9     1439.78     1465.34     37.01 o 
  -2   5   9      213.54      204.53     16.38 o 
  -1   5   9     4411.54     4334.32     64.94 o 
   0   5   9     4585.31     4448.17     65.78 o 
   1   5   9      452.31      463.54     18.81 o 
   2   5   9     2423.62     2110.71     41.00 o 
   3   5   9     2123.65     2080.85     48.25 o 
   4   5   9     2432.81     2300.33     52.98 o 
   5   5   9     4256.55     4176.08    135.16 o 
   6   5   9       30.29       40.52     13.84 o 
   7   5   9     5208.75     5089.11     88.51 o 
   8   5   9      164.82      146.16     22.68 o 
   9   5   9      327.57      345.52     49.34 o 
  10   5   9      756.34      733.27     46.88 o 
  11   5   9       17.62      -12.61     33.24 o 
  12   5   9      215.60      222.84     43.08 o 
  13   5   9      138.14      157.91     48.69 o 
 -10   6   9       73.81       17.35     43.52 o 
  -9   6   9       92.04       32.78     36.36 o 
  -8   6   9      180.00      184.75     24.37 o 
  -7   6   9      407.73      382.27     22.13 o 
  -6   6   9       36.37       20.15     15.17 o 
  -5   6   9     1508.31     1453.21     34.96 o 
  -4   6   9      488.75      511.90     28.27 o 
  -3   6   9      201.16      197.22     18.43 o 
  -2   6   9     3318.00     3241.73     52.13 o 
  -1   6   9       11.60       16.80      9.70 o 
   0   6   9     5736.97     5504.20     79.34 o 
   1   6   9     1258.75     1273.03     30.63 o 
   2   6   9      290.29      229.31     13.01 o 
   3   6   9     5510.14     5300.58    148.46 o 
   4   6   9      630.85      676.73     51.67 o 
   5   6   9     1496.90     1319.48     37.14 o 
   6   6   9     3644.16     3427.44     63.35 o 
   7   6   9      575.25      535.39     23.18 o 
   8   6   9     1703.65     1733.27     42.88 o 
   9   6   9       80.90       44.09     38.72 o 
  10   6   9      429.64      458.02     40.06 o 
  11   6   9      288.34      288.20     39.37 o 
  12   6   9        0.11        0.95     39.46 o 
 -10   7   9        8.33       11.83     71.14 o 
  -9   7   9      185.90      176.09     41.38 o 
  -8   7   9       23.61       22.00     22.42 o 
  -7   7   9      149.32      133.98     22.36 o 
  -6   7   9      307.74      335.66     38.99 o 
  -5   7   9       54.82       82.19     20.31 o 
  -4   7   9     1024.50     1027.38     26.27 o 
  -3   7   9      444.90      484.51     17.95 o 
  -2   7   9     1269.17     1157.06     25.29 o 
  -1   7   9     2641.03     2503.87     58.56 o 
   0   7   9       64.24       89.96      9.60 o 
   1   7   9     2116.43     1901.18     51.67 o 
   2   7   9      698.97      671.13     20.30 o 
   3   7   9     1174.55     1156.08     31.30 o 
   4   7   9     2592.64     2543.37     56.21 o 
   5   7   9        4.30       -6.76     12.88 o 
   6   7   9     1866.67     1847.90     40.57 o 
   7   7   9      858.11      852.48     28.30 o 
   8   7   9       77.54       85.15     17.73 o 
   9   7   9      818.76      845.60    130.89 o 
  10   7   9       99.44       91.78     31.69 o 
  11   7   9      316.02      285.95     38.77 o 
  12   7   9      169.39      164.65     39.89 o 
  -9   8   9       23.26       10.53     33.20 o 
  -8   8   9      132.31      171.39     26.76 o 
  -7   8   9        0.90        2.44     20.27 o 
  -6   8   9      360.22      397.65     24.49 o 
  -5   8   9      536.03      584.14     30.26 o 
  -4   8   9       41.39       85.20     20.17 o 
  -3   8   9     1215.60     1245.15     37.69 o 
  -2   8   9      161.84      122.53     18.60 o 
  -1   8   9     1388.90     1419.02     38.56 o 
   0   8   9     2649.47     2736.29     86.67 o 
   1   8   9      156.25      144.46     16.75 o 
   2   8   9     3614.47     3492.12    112.24 o 
   3   8   9      760.04      751.36     22.07 o 
   4   8   9     1473.13     1431.18     36.04 o 
   5   8   9      759.48      732.01     25.68 o 
   6   8   9       59.71       53.32     13.89 o 
   7   8   9     1496.42     1422.70     36.83 o 
   8   8   9      412.82      406.48     32.25 o 
   9   8   9      214.84      194.85     24.61 o 
  10   8   9      636.84      703.40     43.34 o 
  11   8   9        3.36       -2.33     32.46 o 
  -8   9   9       47.29       32.98     25.42 o 
  -7   9   9      188.90      230.24     26.46 o 
  -6   9   9        0.75      -16.21     19.77 o 
  -5   9   9      507.13      516.46     30.88 o 
  -4   9   9      270.29      301.09     25.56 o 
  -3   9   9      169.48      141.05     29.86 o 
  -2   9   9     1343.50     1347.18     39.99 o 
  -1   9   9      109.02       71.38     18.05 o 
   0   9   9     1381.33     1410.37     38.89 o 
   1   9   9      626.37      629.29     32.30 o 
   2   9   9      343.77      345.27     34.28 o 
   3   9   9     1960.40     2115.80     81.68 o 
   4   9   9       68.96       74.68     30.48 o 
   5   9   9      601.80      612.75     18.50 o 
   6   9   9     1617.66     1571.03     35.74 o 
   7   9   9       91.66       80.70     16.90 o 
   8   9   9      924.05      903.54     34.97 o 
   9   9   9      128.08      124.05     22.90 o 
  10   9   9      264.45      256.10     28.55 o 
  11   9   9      173.52      122.95     33.33 o 
  -8  10   9        6.88       18.82     41.48 o 
  -7  10   9       99.71      115.48     27.22 o 
  -6  10   9      176.70      211.71     32.24 o 
  -5  10   9       27.21        6.95     20.10 o 
  -4  10   9      429.38      418.94     29.68 o 
  -3  10   9      205.61      246.49     47.05 o 
  -2  10   9      337.89      299.05     31.92 o 
  -1  10   9     1235.28     1270.19     39.30 o 
   0  10   9        0.80       -2.99     17.29 o 
   1  10   9     1913.91     1897.16    106.89 o 
   2  10   9      721.24      741.21     49.47 o 
   3  10   9      428.96      434.28     41.87 o 
   4  10   9      784.97      824.79     51.72 o 
   5  10   9      238.93      292.84     30.18 o 
   6  10   9      606.09      627.68     55.17 o 
   7  10   9      531.32      453.53     52.49 o 
   8  10   9      141.47      147.66     21.11 o 
   9  10   9      602.26      580.60     55.69 o 
  10  10   9        9.42        2.79     23.59 o 
  11  10   9       94.29      110.55     28.28 o 
  -7  11   9        1.66       15.45     39.00 o 
  -6  11   9      122.80      101.55     25.06 o 
  -5  11   9      120.27      110.64     23.24 o 
  -4  11   9       51.73       44.60     25.07 o 
  -3  11   9      538.89      540.27     42.16 o 
  -2  11   9       27.01       15.64     20.91 o 
  -1  11   9      391.55      384.43     44.29 o 
   0  11   9      537.90      544.18     34.38 o 
   1  11   9       58.63       36.37     24.99 o 
   2  11   9     1157.73     1102.25     56.38 o 
   3  11   9      211.17      185.97     35.48 o 
   4  11   9      913.83      892.39     56.21 o 
   5  11   9      929.95      946.18     65.53 o 
   6  11   9        4.97        4.92     38.85 o 
   7  11   9      554.78      675.51     65.79 o 
   8  11   9      208.04      118.20     49.04 o 
   9  11   9      100.50       17.27     53.53 o 
  10  11   9      249.44      295.45     62.68 o 
  -6  12   9        0.81      -13.25     39.09 o 
  -5  12   9      136.18      115.94     26.24 o 
  -4  12   9       79.67       75.32     22.07 o 
  -3  12   9       61.07       51.06     25.54 o 
  -2  12   9      402.86      425.57     35.60 o 
  -1  12   9       24.36       47.16     28.47 o 
   0  12   9      443.67      446.77     35.17 o 
   1  12   9      402.84      399.58     33.98 o 
   2  12   9       98.46       69.67     28.69 o 
   3  12   9      540.73      572.31     38.33 o 
   4  12   9       41.62       30.92     26.48 o 
   5  12   9      157.80      123.98     43.60 o 
   6  12   9      229.90      264.11     51.46 o 
   7  12   9       19.95      -21.15     47.83 o 
   8  12   9      325.41      302.18     63.37 o 
   9  12   9       74.03       97.30     59.83 o 
  10  12   9       80.99       68.38     59.83 o 
  -5  13   9        1.01       -5.58     39.87 o 
  -4  13   9      123.21      157.28     25.53 o 
  -3  13   9       16.85        9.71     32.38 o 
  -2  13   9       88.08       81.93     38.94 o 
  -1  13   9      266.19      302.97    106.89 o 
   0  13   9       13.97       18.37     28.97 o 
   1  13   9      437.54      408.07     38.18 o 
   2  13   9      201.49      191.06     32.97 o 
   3  13   9      297.51      359.89     36.11 o 
   4  13   9      616.64      724.81     64.15 o 
   5  13   9        4.06       18.39     42.74 o 
   6  13   9      236.97      270.84     54.05 o 
   7  13   9      140.34      120.10     53.87 o 
   8  13   9       15.86      -48.44     51.11 o 
   9  13   9      199.64      207.90     70.19 o 
  -4  14   9       27.06       16.66     55.95 o 
  -3  14   9      139.85      176.13     60.18 o 
  -2  14   9       21.74       21.15     33.67 o 
  -1  14   9       74.41       97.56     37.11 o 
   0  14   9      147.64      146.31     36.40 o 
   1  14   9        0.65       20.48     31.49 o 
   2  14   9      256.72      264.58     39.69 o 
   3  14   9       86.91      109.25     37.81 o 
   4  14   9       89.08       54.73     44.21 o 
   5  14   9      154.31      133.57     54.91 o 
   6  14   9        0.58        5.53     51.28 o 
   7  14   9      142.17      160.85     64.24 o 
  -2  15   9      113.71      114.23     66.13 o 
  -1  15   9        4.85       29.61     55.26 o 
   0  15   9      106.40       89.62     38.43 o 
   1  15   9      106.78      100.32     40.19 o 
   2  15   9       23.64        3.45     56.72 o 
   3  15   9      305.80      267.21     45.64 o 
   4  15   9       32.72      -16.03     40.40 o 
   5  15   9      136.32      121.12     44.00 o 
   6  15   9      101.78      110.60     59.49 o 
  -2 -13  10      175.99      243.99     61.13 o 
  -1 -13  10        0.53       -9.69     42.40 o 
   0 -13  10      161.78      136.61     41.75 o 
   1 -13  10      105.49       57.23     41.92 o 
   2 -13  10       36.16       31.03     44.13 o 
   3 -13  10      190.00      199.67     53.36 o 
   4 -13  10       11.51        4.58     41.76 o 
  -4 -12  10      215.54      235.96     63.63 o 
  -3 -12  10       30.52        2.33     54.22 o 
  -2 -12  10      164.03      149.11     53.18 o 
  -1 -12  10      240.40      212.73     56.08 o 
   0 -12  10       10.21      -24.13     37.56 o 
   1 -12  10      283.57      185.86     39.63 o 
   2 -12  10       57.92      -16.16     35.64 o 
   3 -12  10       84.75       77.11     37.49 o 
   4 -12  10      172.94      127.38     38.16 o 
   5 -12  10        1.65       13.63     38.59 o 
   6 -12  10      115.74       77.83     68.60 o 
  -5 -11  10      189.30      129.68     41.35 o 
  -4 -11  10       42.80       54.79     38.48 o 
  -3 -11  10      448.82      464.67     59.83 o 
  -2 -11  10       50.20       72.35     45.76 o 
  -1 -11  10      376.90      443.24     41.04 o 
   0 -11  10      367.57      370.81     47.44 o 
   1 -11  10       50.44       51.86     33.68 o 
   2 -11  10      497.66      563.51     43.12 o 
   3 -11  10       96.11      138.85     35.48 o 
   4 -11  10      166.85      103.31     35.59 o 
   5 -11  10      218.68      263.37     41.80 o 
   6 -11  10        1.20       17.08     50.55 o 
   7 -11  10      171.66      151.00     41.15 o 
  -6 -10  10        4.00      -15.41     36.41 o 
  -5 -10  10      346.74      370.77     74.73 o 
  -4 -10  10      149.62      112.77     35.96 o 
  -3 -10  10      162.03      113.37     39.07 o 
  -2 -10  10      715.76      757.34     46.44 o 
  -1 -10  10       16.85       -9.86     28.58 o 
   0 -10  10      629.75      607.14     37.85 o 
   1 -10  10      442.41      439.28     31.96 o 
   2 -10  10       99.44      137.41     32.07 o 
   3 -10  10      638.46      669.18     56.12 o 
   4 -10  10        7.01        8.22     29.94 o 
   5 -10  10      259.27      271.94     46.84 o 
   6 -10  10      236.45      292.30     31.55 o 
   7 -10  10       29.22       26.82     28.88 o 
   8 -10  10      179.03      254.96     61.47 o 
   9 -10  10       24.99        0.17     62.85 o 
  -7  -9  10      171.83      177.25     41.40 o 
  -6  -9  10      225.36      244.45     40.32 o 
  -5  -9  10       67.85       60.84     33.42 o 
  -4  -9  10      678.99      704.97    109.65 o 
  -3  -9  10       87.58       44.66     30.12 o 
  -2  -9  10      522.85      520.46     43.28 o 
  -1  -9  10      752.97      698.62     34.05 o 
   0  -9  10        6.48       15.79     23.16 o 
   1  -9  10     1405.43     1426.42     55.79 o 
   2  -9  10      577.91      599.38     31.82 o 
   3  -9  10      359.23      334.79     27.43 o 
   4  -9  10      925.10     1026.42     60.45 o 
   5  -9  10        0.26        3.22     22.06 o 
   6  -9  10      412.85      356.67     29.20 o 
   7  -9  10      206.23      240.46     59.27 o 
   8  -9  10       43.68       66.03     43.00 o 
   9  -9  10      131.98      144.01     54.65 o 
  -8  -8  10      223.96      251.56     43.77 o 
  -7  -8  10        5.89       40.03     35.70 o 
  -6  -8  10      265.07      282.21     64.02 o 
  -5  -8  10      434.36      457.55     39.45 o 
  -4  -8  10      100.89       53.51     30.14 o 
  -3  -8  10     1237.76     1167.25    108.83 o 
  -2  -8  10       10.79        6.94     17.79 o 
  -1  -8  10      801.64      746.96     32.21 o 
   0  -8  10      809.98      847.95     50.04 o 
   1  -8  10      135.14       91.06     21.34 o 
   2  -8  10     1316.14     1423.50     58.03 o 
   3  -8  10      290.06      303.52     30.46 o 
   4  -8  10      868.92      842.94     33.27 o 
   5  -8  10      473.22      507.70     27.92 o 
   6  -8  10        5.76        3.22     21.32 o 
   7  -8  10      915.36      965.39     47.09 o 
   8  -8  10      115.06       68.78     34.37 o 
   9  -8  10       43.66       29.45     34.34 o 
  10  -8  10      130.62      162.66     60.18 o 
  -9  -7  10       28.42       30.37     42.21 o 
  -8  -7  10      163.53      182.02     26.42 o 
  -7  -7  10      193.11      165.11     26.10 o 
  -6  -7  10        6.03        2.61     19.09 o 
  -5  -7  10      769.71      737.55     27.55 o 
  -4  -7  10      767.43      794.55     77.49 o 
  -3  -7  10      334.87      373.34     31.22 o 
  -2  -7  10     1473.47     1464.67     36.43 o 
  -1  -7  10       25.43       24.27     15.91 o 
   0  -7  10     1607.20     1581.05     43.30 o 
   1  -7  10      530.92      530.24     26.75 o 
   2  -7  10      154.26      129.53     20.94 o 
   3  -7  10     2617.34     2674.10    101.30 o 
   4  -7  10        7.05       -0.42     17.26 o 
   5  -7  10      275.41      294.26     33.82 o 
   6  -7  10      745.59      729.35     99.89 o 
   7  -7  10       42.84       35.04     41.61 o 
   8  -7  10      358.21      426.50     39.32 o 
   9  -7  10       54.85       58.28     42.39 o 
  10  -7  10      150.56      128.04     37.50 o 
  11  -7  10       92.51       19.08     51.28 o 
  -9  -6  10      295.34      336.22     45.83 o 
  -8  -6  10       44.41       44.94     25.73 o 
  -7  -6  10      306.89      344.75     26.63 o 
  -6  -6  10      475.45      497.87     26.75 o 
  -5  -6  10       71.02       70.59     18.11 o 
  -4  -6  10     1604.86     1525.89     37.94 o 
  -3  -6  10      389.59      405.42     24.29 o 
  -2  -6  10      870.88      903.14     26.18 o 
  -1  -6  10     3080.54     3008.42     53.38 o 
   0  -6  10        0.71       -8.52     15.88 o 
   1  -6  10     3168.95     3218.28     95.58 o 
   2  -6  10     1189.57     1149.36     30.19 o 
   3  -6  10      896.36      801.17     33.47 o 
   4  -6  10      886.67      783.80     45.57 o 
   5  -6  10       17.73        4.42     17.20 o 
   6  -6  10     1896.51     1961.29     59.46 o 
   7  -6  10      897.48      893.61     80.64 o 
   8  -6  10       77.29       55.16     28.16 o 
   9  -6  10      469.63      441.86     37.72 o 
  10  -6  10        6.28      -11.36     33.11 o 
  11  -6  10      128.66      140.73     49.99 o 
  -9  -5  10       57.80       20.41     26.91 o 
  -8  -5  10      354.69      353.00     45.31 o 
  -7  -5  10        1.45      -12.42     20.72 o 
  -6  -5  10      904.38      843.68     31.65 o 
  -5  -5  10      669.05      672.74     37.67 o 
  -4  -5  10      239.53      257.65     19.73 o 
  -3  -5  10     1694.11     1664.27     39.12 o 
  -2  -5  10      325.11      341.13     28.48 o 
  -1  -5  10     1540.91     1558.41     28.36 o 
   0  -5  10     2653.18     2575.57     38.77 o 
   1  -5  10      259.92      262.99     11.01 o 
   2  -5  10     6662.88     6686.04     96.78 o 
   3  -5  10     1559.28     1564.30     54.17 o 
   4  -5  10      758.45      782.41     64.17 o 
   5  -5  10      570.70      585.92     56.29 o 
   6  -5  10        1.34        7.66     20.26 o 
   7  -5  10     1075.36      924.34     40.59 o 
   8  -5  10      241.03      244.00     15.14 o 
   9  -5  10      151.44      149.83     29.65 o 
  10  -5  10      364.17      390.23     38.86 o 
  11  -5  10        0.94       -6.14     35.26 o 
  12  -5  10      139.05      163.18     54.39 o 
 -10  -4  10      191.22      212.81     69.42 o 
  -9  -4  10      127.66      116.85     29.02 o 
  -8  -4  10      195.23      157.41     25.66 o 
  -7  -4  10      705.50      751.95     70.84 o 
  -6  -4  10       18.95       14.06     19.17 o 
  -5  -4  10     1797.25     1699.42     42.57 o 
  -4  -4  10      557.97      521.27     23.41 o 
  -3  -4  10      994.87      992.66     29.67 o 
  -2  -4  10     2229.80     2178.83     39.50 o 
  -1  -4  10        2.15        2.49      9.63 o 
   0  -4  10     3401.13     3387.43     43.40 o 
   1  -4  10     1922.94     1830.30     30.01 o 
   2  -4  10      292.17      315.58     13.90 o 
   3  -4  10     6450.61     6681.63     92.17 o 
   4  -4  10      250.49      279.24     13.58 o 
   5  -4  10     4183.48     4134.08     78.07 o 
   6  -4  10     2555.86     2423.10     47.64 o 
   7  -4  10      173.79      192.45     17.02 o 
   8  -4  10      863.12      853.27     28.12 o 
   9  -4  10      273.99      292.19     21.35 o 
  10  -4  10      221.02      191.42     22.43 o 
  11  -4  10      295.77      274.02     36.10 o 
  12  -4  10       10.41        5.63     30.95 o 
 -10  -3  10       25.37       49.60     42.92 o 
  -9  -3  10      260.55      278.55     30.99 o 
  -8  -3  10       51.93       56.71     24.80 o 
  -7  -3  10      401.15      439.82     27.76 o 
  -6  -3  10      977.63      942.16     50.52 o 
  -5  -3  10       96.69      110.47     21.13 o 
  -4  -3  10     3860.70     3664.08     68.63 o 
  -3  -3  10     1056.43     1087.11     30.69 o 
  -2  -3  10     2191.07     2025.02     37.57 o 
  -1  -3  10     1719.22     1680.91     28.85 o 
   0  -3  10      144.40      155.49     10.21 o 
   1  -3  10     3592.45     3582.35     44.86 o 
   2  -3  10     2847.88     2855.12     45.02 o 
   3  -3  10      856.67      876.36     21.86 o 
   4  -3  10     1567.60     1585.98     38.39 o 
   5  -3  10        5.81        1.66     11.99 o 
   6  -3  10     3157.65     3074.00     57.32 o 
   7  -3  10      831.53      753.70     26.03 o 
   8  -3  10      226.01      239.68     23.45 o 
   9  -3  10      889.42      903.93     31.13 o 
  10  -3  10       24.86       -1.15     20.60 o 
  11  -3  10      321.04      302.31     27.87 o 
  12  -3  10      127.21      144.85     27.94 o 
  13  -3  10        1.18        6.13     49.82 o 
 -10  -2  10       85.26       57.63     35.58 o 
  -9  -2  10       76.35       65.45     27.73 o 
  -8  -2  10      458.39      470.23     31.57 o 
  -7  -2  10       21.83       14.66     19.85 o 
  -6  -2  10      781.16      807.96     31.03 o 
  -5  -2  10      752.28      693.23     27.26 o 
  -4  -2  10      297.49      310.05     19.64 o 
  -3  -2  10     3465.69     3408.25     63.11 o 
  -2  -2  10      333.73      365.89     18.15 o 
  -1  -2  10     2856.26     2835.80     40.85 o 
   0  -2  10     4271.25     4353.05     52.34 o 
   1  -2  10      280.73      257.14     10.53 o 
   2  -2  10     5496.83     5283.75     74.18 o 
   3  -2  10     1571.90     1486.56     28.43 o 
   4  -2  10     2051.89     1957.83     34.42 o 
   5  -2  10     2609.87     2558.02     48.99 o 
   6  -2  10       17.31        7.20     12.80 o 
   7  -2  10     1820.22     1863.09     41.44 o 
   8  -2  10      699.11      688.04     30.20 o 
   9  -2  10      222.29      231.94     21.36 o 
  10  -2  10      554.90      589.39     28.81 o 
  11  -2  10        5.53      -15.00     21.64 o 
  12  -2  10      196.95      216.41     28.46 o 
  13  -2  10       97.14       91.69     53.44 o 
 -10  -1  10      225.57      239.71     33.45 o 
  -9  -1  10       96.99       77.55     26.93 o 
  -8  -1  10      191.68      154.44     28.77 o 
  -7  -1  10      696.05      713.53     30.83 o 
  -6  -1  10       11.35        2.78     17.64 o 
  -5  -1  10     2700.91     2584.69     77.41 o 
  -4  -1  10     1831.93     1833.81     53.09 o 
  -3  -1  10     1131.56     1058.36     28.11 o 
  -2  -1  10     3750.00     3600.62     59.67 o 
  -1  -1  10      202.73      219.32     18.91 o 
   0  -1  10     5084.44     5251.72     61.11 o 
   1  -1  10     6079.66     6178.06     70.45 o 
   2  -1  10     1974.31     1944.59     30.10 o 
   3  -1  10     4832.45     4919.99     69.73 o 
   4  -1  10      426.83      489.91     18.67 o 
   5  -1  10     2273.01     2060.57     42.05 o 
   6  -1  10     2610.52     2365.83     49.45 o 
   7  -1  10       74.75       46.61     14.82 o 
   8  -1  10     1552.61     1542.09     38.59 o 
   9  -1  10      261.05      271.25     21.54 o 
  10  -1  10      524.83      538.41     30.59 o 
  11  -1  10      476.42      476.21     29.94 o 
  12  -1  10        5.69        4.66     26.56 o 
  13  -1  10      141.43      154.55     54.13 o 
 -10   0  10       39.03       41.52     31.56 o 
  -9   0  10      477.28      561.16     70.93 o 
  -8   0  10       65.79       44.47     20.35 o 
  -7   0  10      390.64      474.32     23.41 o 
  -6   0  10      524.93      571.73     28.35 o 
  -5   0  10        4.34        2.95     13.39 o 
  -4   0  10     2193.01     2116.17     39.33 o 
  -3   0  10     1076.01     1006.76     21.23 o 
  -2   0  10     2141.34     2103.76     53.65 o 
  -1   0  10     3901.00     3837.70     57.50 o 
   0   0  10       27.34       43.82      7.62 o 
   1   0  10     7717.67     8127.15     89.86 o 
   2   0  10     3946.42     3873.65     50.81 o 
   3   0  10     1567.54     1562.15     23.21 o 
   4   0  10     5652.64     5619.71     78.16 o 
   5   0  10       96.76      101.64     11.87 o 
   6   0  10     3442.51     3290.99     59.90 o 
   7   0  10     1703.73     1566.43     37.37 o 
   8   0  10       76.88       76.63     21.24 o 
   9   0  10     1181.46     1172.03     58.63 o 
  10   0  10       97.99      136.39     28.46 o 
  11   0  10      350.92      341.29     27.23 o 
  12   0  10      205.49      221.86     29.18 o 
  13   0  10       12.66       -0.17     61.04 o 
 -10   1  10       66.99       38.75     31.38 o 
  -9   1  10       78.49       83.76     27.99 o 
  -8   1  10      478.41      517.44     32.11 o 
  -7   1  10        2.42       -1.17     20.92 o 
  -6   1  10     1863.68     1825.80     39.05 o 
  -5   1  10     2163.45     2237.93     41.89 o 
  -4   1  10      636.77      620.54     31.61 o 
  -3   1  10     5067.52     4997.13     73.24 o 
  -2   1  10      149.07      159.99     10.50 o 
  -1   1  10     2311.96     2174.02     32.65 o 
   0   1  10     4672.31     4483.80     52.89 o 
   1   1  10      638.71      705.17     14.95 o 
   2   1  10     6488.31     6569.68     80.46 o 
   3   1  10     1811.41     1672.90     24.11 o 
   4   1  10     2836.59     2944.76     76.01 o 
   5   1  10     5762.76     5534.06     77.55 o 
   6   1  10      233.54      265.04     14.61 o 
   7   1  10     2976.39     2960.17     48.44 o 
   8   1  10      766.29      725.77     26.67 o 
   9   1  10      652.20      725.85     28.14 o 
  10   1  10      947.54     1012.54     48.03 o 
  11   1  10       26.35       39.58     29.70 o 
  12   1  10      250.84      274.44     38.65 o 
  13   1  10       92.42       75.98     48.61 o 
 -10   2  10      161.50      175.75     33.62 o 
  -9   2  10       52.73       49.34     27.25 o 
  -8   2  10       62.59       71.62     24.94 o 
  -7   2  10      345.29      345.12     26.60 o 
  -6   2  10       46.41       44.76     18.51 o 
  -5   2  10     1477.43     1534.47     31.95 o 
  -4   2  10     1214.45     1186.67     42.56 o 
  -3   2  10     2319.05     2374.84     36.98 o 
  -2   2  10     4454.91     4672.18     61.19 o 
  -1   2  10        8.34        0.17      8.02 o 
   0   2  10     4922.99     5195.59     66.11 o 
   1   2  10     3819.81     3851.29     50.43 o 
   2   2  10      565.30      579.02     12.14 o 
   3   2  10     5310.12     5409.44     66.34 o 
   4   2  10      511.41      539.46     14.15 o 
   5   2  10     3600.18     3666.31     54.86 o 
   6   2  10     2435.53     2410.79     40.77 o 
   7   2  10      133.62      157.58     31.12 o 
   8   2  10     1344.07     1466.40     38.33 o 
   9   2  10      233.43      213.55     21.91 o 
  10   2  10      372.51      397.53     35.35 o 
  11   2  10      673.47      636.25     42.00 o 
  12   2  10        0.07      -22.27     33.39 o 
  13   2  10      232.91      177.34     49.30 o 
 -10   3  10       23.04       27.63     41.05 o 
  -9   3  10      192.00      229.63     39.88 o 
  -8   3  10       42.55       96.19     32.37 o 
  -7   3  10      575.49      616.62    119.23 o 
  -6   3  10      985.02     1092.94     38.03 o 
  -5   3  10        2.35       -1.38     13.97 o 
  -4   3  10     2051.65     2114.11     40.20 o 
  -3   3  10      647.62      647.10     32.06 o 
  -2   3  10     1355.80     1322.42     24.21 o 
  -1   3  10     4605.72     4612.29     60.24 o 
   0   3  10       22.66       11.75      7.79 o 
   1   3  10     5834.62     5911.25     82.67 o 
   2   3  10     2181.91     2052.82     34.93 o 
   3   3  10     1087.09     1263.32     30.60 o 
   4   3  10     5224.43     5195.81     84.73 o 
   5   3  10        8.39        1.21     11.77 o 
   6   3  10     2831.44     2715.01     53.13 o 
   7   3  10     1420.07     1453.60     51.92 o 
   8   3  10      250.25      282.68     21.25 o 
   9   3  10     1241.63     1277.80     64.98 o 
  10   3  10      110.28      108.21     22.10 o 
  11   3  10      326.23      410.41     30.11 o 
  12   3  10      196.24      168.19     50.68 o 
  13   3  10       34.68       34.02     51.89 o 
 -10   4  10       70.49       86.83     44.25 o 
  -9   4  10       28.81       68.33     37.11 o 
  -8   4  10      446.79      454.37     39.72 o 
  -7   4  10        1.42       -3.45     26.15 o 
  -6   4  10      407.15      406.41     30.82 o 
  -5   4  10      930.48      938.89     27.23 o 
  -4   4  10      188.25      194.93     15.68 o 
  -3   4  10     2512.28     2533.65     53.22 o 
  -2   4  10      651.92      627.27     32.18 o 
  -1   4  10     4297.63     4321.62     77.71 o 
   0   4  10     3800.24     4023.94     72.55 o 
   1   4  10      297.37      251.96     13.18 o 
   2   4  10     3614.98     3670.76     55.20 o 
   3   4  10     2332.72     2553.37     48.52 o 
   4   4  10     1895.19     1769.22     37.33 o 
   5   4  10     5438.54     5213.24    105.88 o 
   6   4  10        3.52        4.94     12.21 o 
   7   4  10     2284.68     2376.96     61.03 o 
   8   4  10      449.31      435.76     29.53 o 
   9   4  10      338.41      329.69     30.37 o 
  10   4  10      826.35      855.49     41.22 o 
  11   4  10       66.43       45.24     34.54 o 
  12   4  10      199.78      260.57     47.57 o 
  13   4  10      120.40      139.09     50.59 o 
 -10   5  10       94.46      152.94     47.16 o 
  -9   5  10      105.63      118.13     39.14 o 
  -8   5  10      342.74      359.59     54.78 o 
  -7   5  10      366.28      348.01     28.78 o 
  -6   5  10        0.01       -3.47     16.56 o 
  -5   5  10     1017.64      994.58     33.90 o 
  -4   5  10      704.35      707.64     23.57 o 
  -3   5  10       53.54       58.70     22.71 o 
  -2   5  10     3720.55     3508.56     71.89 o 
  -1   5  10      184.55      210.00     13.68 o 
   0   5  10     3613.63     3633.09     56.50 o 
   1   5  10     1870.66     1760.05     37.50 o 
   2   5  10      136.32      129.19     12.66 o 
   3   5  10     4573.54     4308.70     74.32 o 
   4   5  10      618.13      558.59     23.73 o 
   5   5  10     2356.45     2214.36     54.81 o 
   6   5  10     3335.01     3287.04     62.26 o 
   7   5  10      368.53      337.69     21.05 o 
   8   5  10     1617.53     1658.00     51.44 o 
   9   5  10      176.15      133.44     25.82 o 
  10   5  10      291.01      282.08     30.35 o 
  11   5  10      368.12      356.84     43.60 o 
  12   5  10        2.25       11.74     40.23 o 
 -10   6  10        1.66      -38.61     44.64 o 
  -9   6  10      154.25      171.64     41.37 o 
  -8   6  10        3.42        8.72     33.63 o 
  -7   6  10      209.47      246.21     23.87 o 
  -6   6  10      585.47      601.48     32.58 o 
  -5   6  10      126.30      104.22     20.29 o 
  -4   6  10     1518.49     1385.95     40.26 o 
  -3   6  10      458.21      516.31     25.21 o 
  -2   6  10     1519.59     1585.75     32.67 o 
  -1   6  10     3537.90     3514.28     55.77 o 
   0   6  10        2.19       19.04     10.11 o 
   1   6  10     3729.68     3616.01     86.27 o 
   2   6  10     1640.47     1653.63     35.73 o 
   3   6  10     1556.66     1477.19     40.29 o 
   4   6  10     4025.73     3754.53     90.91 o 
   5   6  10       94.73       98.50     16.55 o 
   6   6  10     1323.27     1300.06     62.80 o 
   7   6  10      887.20      929.44     30.40 o 
   8   6  10      185.33      130.47     42.48 o 
   9   6  10     1143.31     1143.96     44.27 o 
  10   6  10      168.93      183.81     34.02 o 
  11   6  10      253.42      300.28     41.53 o 
  12   6  10      203.13      184.33     42.74 o 
  -9   7  10       25.30       32.29     67.34 o 
  -8   7  10      160.52      156.37     27.66 o 
  -7   7  10       19.29       24.92     21.55 o 
  -6   7  10      293.72      308.32     31.37 o 
  -5   7  10      503.30      491.22     48.67 o 
  -4   7  10      107.77      116.33     14.88 o 
  -3   7  10      995.77     1084.60     27.27 o 
  -2   7  10      202.17      240.73     16.42 o 
  -1   7  10     1437.54     1422.80     30.69 o 
   0   7  10     2873.95     2685.68     44.73 o 
   1   7  10      199.57      195.54     12.10 o 
   2   7  10     3058.25     2831.97     55.29 o 
   3   7  10      606.11      607.61     58.28 o 
   4   7  10     1447.16     1399.91     43.95 o 
   5   7  10     1874.27     1911.23     83.92 o 
   6   7  10       38.55       21.58     13.99 o 
   7   7  10     1819.03     1808.42     72.58 o 
   8   7  10      429.44      400.79     27.73 o 
   9   7  10      195.57      180.27     31.25 o 
  10   7  10      727.90      593.66     42.65 o 
  11   7  10        0.95      -18.13     32.64 o 
  12   7  10      187.69      142.29     41.27 o 
  -9   8  10       21.69       40.15     69.33 o 
  -8   8  10       67.85       65.52     28.00 o 
  -7   8  10      219.43      246.80     36.90 o 
  -6   8  10        3.03        4.40     20.90 o 
  -5   8  10      638.76      638.18     32.37 o 
  -4   8  10      231.63      283.34     25.03 o 
  -3   8  10      134.61      150.59     20.36 o 
  -2   8  10     1311.42     1442.02     40.54 o 
  -1   8  10       87.02       88.01     17.65 o 
   0   8  10     2474.76     2357.10     52.46 o 
   1   8  10      306.11      336.74     22.78 o 
   2   8  10      331.91      369.44     16.96 o 
   3   8  10     2258.34     2090.64     59.31 o 
   4   8  10      235.62      278.71     31.77 o 
   5   8  10      313.77      282.75     18.91 o 
   6   8  10     2307.47     2216.11     56.31 o 
   7   8  10      311.22      279.23     19.32 o 
   8   8  10     1011.61      900.94     35.90 o 
   9   8  10      145.91      142.44     31.04 o 
  10   8  10      174.69      211.10     33.84 o 
  11   8  10      200.42      225.17     36.61 o 
  -8   9  10       13.98       19.05     32.61 o 
  -7   9  10       71.89       52.50     25.07 o 
  -6   9  10      265.96      266.60     25.00 o 
  -5   9  10       24.65       24.77     23.66 o 
  -4   9  10      427.15      435.24     33.21 o 
  -3   9  10      276.87      325.27     25.60 o 
  -2   9  10      287.85      299.69     71.76 o 
  -1   9  10     1924.52     1979.10     49.40 o 
   0   9  10       10.93        6.44     16.55 o 
   1   9  10      981.17     1031.39     40.98 o 
   2   9  10      756.03      834.20     49.56 o 
   3   9  10      415.49      407.00     41.18 o 
   4   9  10     1215.54     1273.75     65.01 o 
   5   9  10      416.98      413.35     18.88 o 
   6   9  10     1400.59     1417.35     34.48 o 
   7   9  10      454.85      481.55     31.06 o 
   8   9  10      122.85      114.63     21.19 o 
   9   9  10      683.38      734.58     34.39 o 
  10   9  10       18.52       32.20     28.32 o 
  11   9  10      104.53       77.45     33.07 o 
  -8  10  10       70.18       42.95     44.55 o 
  -7  10  10        9.07       29.13     31.78 o 
  -6  10  10      178.05      177.63     26.94 o 
  -5  10  10      182.43      231.91     30.16 o 
  -4  10  10       54.30       72.76     23.61 o 
  -3  10  10      481.90      540.02     31.02 o 
  -2  10  10       69.94       73.43     20.98 o 
  -1  10  10      523.61      518.88     30.11 o 
   0  10  10      860.08      795.65     48.67 o 
   1  10  10       22.43      -10.94     20.99 o 
   2  10  10     1625.19     1642.09    125.41 o 
   3  10  10      366.30      474.34     42.56 o 
   4  10  10      568.07      460.27     45.15 o 
   5  10  10     1009.23      988.48     57.16 o 
   6  10  10        1.51       -8.15     26.68 o 
   7  10  10      553.77      691.57     60.18 o 
   8  10  10      213.17      237.83     34.79 o 
   9  10  10       78.11       58.85     22.12 o 
  10  10  10      308.54      351.97     29.71 o 
  -7  11  10       86.70       84.74     44.30 o 
  -6  11  10        0.09      -27.41     30.31 o 
  -5  11  10      167.42      170.76     25.15 o 
  -4  11  10       96.40       97.66     26.81 o 
  -3  11  10      107.80      100.56     25.91 o 
  -2  11  10      528.88      540.28     37.35 o 
  -1  11  10      136.54       92.73     23.06 o 
   0  11  10      499.20      484.49     40.23 o 
   1  11  10      585.67      484.50     35.15 o 
   2  11  10       98.79      104.99     26.37 o 
   3  11  10     1274.58     1248.97     66.05 o 
   4  11  10       34.08       53.44     37.82 o 
   5  11  10      271.88      299.10     33.54 o 
   6  11  10      400.47      379.54     52.41 o 
   7  11  10        5.62      -15.37     44.81 o 
   8  11  10      421.21      512.93     64.06 o 
   9  11  10      144.34      137.97     54.13 o 
  10  11  10      109.43       96.61     62.25 o 
  -6  12  10       79.62       40.73     42.39 o 
  -5  12  10       11.53       12.80     37.95 o 
  -4  12  10      175.06      173.20     29.83 o 
  -3  12  10       55.04       59.87     27.39 o 
  -2  12  10      120.85       90.49     25.15 o 
  -1  12  10      424.79      409.38     73.43 o 
   0  12  10        6.74      -16.79     26.82 o 
   1  12  10      538.78      508.89     40.54 o 
   2  12  10      245.79      237.78     33.13 o 
   3  12  10      305.88      338.10     45.33 o 
   4  12  10      546.57      550.75     50.25 o 
   5  12  10       89.92       87.63     42.82 o 
   6  12  10      384.75      462.25     58.80 o 
   7  12  10      241.24      249.17     53.96 o 
   8  12  10       22.14       -7.51     53.62 o 
   9  12  10      301.13      334.39     68.98 o 
  -5  13  10       59.85       97.30     42.12 o 
  -4  13  10       11.43       19.73     45.33 o 
  -3  13  10      172.35      266.03     40.98 o 
  -2  13  10       19.75       17.72     34.17 o 
  -1  13  10      101.33      173.66     36.29 o 
   0  13  10      270.12      258.15     51.20 o 
   1  13  10        0.51      -10.31     31.82 o 
   2  13  10      321.75      353.63     54.44 o 
   3  13  10       46.59       63.40     40.71 o 
   4  13  10      121.98      184.85     48.52 o 
   5  13  10      190.18      148.85     50.08 o 
   6  13  10        1.71        0.26     47.92 o 
   7  13  10      209.61      177.51     55.77 o 
   8  13  10      121.66      145.39     63.20 o 
  -4  14  10       42.92       49.04     60.61 o 
  -3  14  10       22.91       33.41     59.14 o 
  -2  14  10      133.49      105.85     56.90 o 
  -1  14  10        4.11       -8.22     34.99 o 
   0  14  10      138.66      182.23     39.31 o 
   1  14  10      152.68      157.77     37.93 o 
   2  14  10        9.42        6.81     34.59 o 
   3  14  10      458.31      449.65     68.64 o 
   4  14  10      108.33       72.55     38.77 o 
   5  14  10      140.79      147.81     53.62 o 
   6  14  10      141.11       85.47     53.36 o 
   7  14  10        4.93       -7.86     55.34 o 
  -2  15  10       31.78       13.21     65.10 o 
  -1  15  10      115.23       55.00     64.32 o 
   0  15  10        0.71      -23.31     59.92 o 
   1  15  10       86.68       57.96     52.97 o 
   2  15  10       37.13        3.45     56.55 o 
   3  15  10       41.16       30.88     40.58 o 
   4  15  10      126.01      151.81     44.00 o 
   5  15  10        3.31        8.36     39.39 o 
  -3 -12  11      216.64      288.80     66.57 o 
  -2 -12  11       31.51       44.90     57.07 o 
  -1 -12  11      137.71      206.98     42.42 o 
   0 -12  11      124.71      127.35     53.01 o 
   1 -12  11       27.80       14.06     37.09 o 
   2 -12  11      231.30      171.03     44.37 o 
   3 -12  11       48.30       64.39     40.31 o 
   4 -12  11       77.66      105.20     50.42 o 
   5 -12  11      140.10      133.78     45.57 o 
  -4 -11  11       95.25      130.80     58.71 o 
  -3 -11  11       87.27       76.67     49.56 o 
  -2 -11  11      435.81      480.99     61.90 o 
  -1 -11  11        8.71       24.25     39.33 o 
   0 -11  11      392.60      456.31     43.50 o 
   1 -11  11      187.39      303.96     86.81 o 
   2 -11  11       67.28       91.84     35.26 o 
   3 -11  11      251.76      252.31     42.40 o 
   4 -11  11       17.61       28.76     38.06 o 
   5 -11  11      197.37      154.88     39.93 o 
   6 -11  11      159.02      237.72     45.13 o 
   7 -11  11        1.83       13.70     51.72 o 
  -6 -10  11      160.63      165.28     72.83 o 
  -5 -10  11       11.55       17.60     39.56 o 
  -4 -10  11      373.35      325.75     40.38 o 
  -3 -10  11      160.89      214.72     51.20 o 
  -2 -10  11      169.46      129.33     47.57 o 
  -1 -10  11      595.78      677.63     97.48 o 
   0 -10  11        1.91        0.89     30.42 o 
   1 -10  11      638.88      617.62     43.73 o 
   2 -10  11      306.13      384.81     53.53 o 
   3 -10  11       67.97       55.74     32.24 o 
   4 -10  11      421.63      420.08     53.70 o 
   5 -10  11        6.18       -7.51     32.72 o 
   6 -10  11      253.75      203.67     31.50 o 
   7 -10  11      126.02      103.75     31.10 o 
   8 -10  11       26.53      -21.42     37.96 o 
  -7  -9  11        4.23       -4.23     41.29 o 
  -6  -9  11      211.59      150.24     51.16 o 
  -5  -9  11      217.51      207.06     39.59 o 
  -4  -9  11      175.75      168.17     34.13 o 
  -3  -9  11      630.41      640.56    119.10 o 
  -2  -9  11       57.31       28.49     37.90 o 
  -1  -9  11      527.08      543.76     41.88 o 
   0  -9  11      731.65      750.63     35.56 o 
   1  -9  11       84.55       90.60     24.84 o 
   2  -9  11      840.95      883.35     38.36 o 
   3  -9  11      163.18      203.68     27.30 o 
   4  -9  11      414.28      402.35     37.73 o 
   5  -9  11      616.78      653.79     34.85 o 
   6  -9  11        0.37      -12.12     26.27 o 
   7  -9  11      248.90      247.91     43.07 o 
   8  -9  11       56.91       63.31     35.61 o 
   9  -9  11       52.85       94.02     60.09 o 
  -7  -8  11      237.07      268.27     43.96 o 
  -6  -8  11        3.16       12.86     37.82 o 
  -5  -8  11      499.58      544.40     75.11 o 
  -4  -8  11      242.29      282.55     51.63 o 
  -3  -8  11      190.08      232.16     31.87 o 
  -2  -8  11      952.77      929.42     45.07 o 
  -1  -8  11        4.24      -10.30     21.14 o 
   0  -8  11     1517.40     1472.07     45.15 o 
   1  -8  11      735.41      699.68     32.38 o 
   2  -8  11      112.21      127.97     32.90 o 
   3  -8  11     1026.65     1004.30     47.36 o 
   4  -8  11       29.92       45.89     26.85 o 
   5  -8  11      399.57      378.93     41.29 o 
   6  -8  11      677.16      693.77     33.57 o 
   7  -8  11       19.01       18.01     24.09 o 
   8  -8  11      348.29      367.60     39.62 o 
   9  -8  11       40.93       54.15     36.66 o 
  10  -8  11       80.89       20.03     54.74 o 
  -8  -7  11       15.70       23.41     39.93 o 
  -7  -7  11      194.32      168.08     24.87 o 
  -6  -7  11      363.58      359.16     24.91 o 
  -5  -7  11       37.39       43.82     17.69 o 
  -4  -7  11      603.20      572.00     39.95 o 
  -3  -7  11      443.73      532.77     37.64 o 
  -2  -7  11      288.42      281.93     25.11 o 
  -1  -7  11     1919.27     1838.83     47.78 o 
   0  -7  11      126.19      106.53     21.65 o 
   1  -7  11     1626.54     1531.98     92.02 o 
   2  -7  11      198.75      194.99     23.04 o 
   3  -7  11      554.07      514.84     51.89 o 
   4  -7  11      673.85      746.24     93.90 o 
   5  -7  11       64.08       59.93     20.93 o 
   6  -7  11      742.62      740.83     33.36 o 
   7  -7  11      495.48      552.23     38.47 o 
   8  -7  11       72.74       65.48     32.00 o 
   9  -7  11      349.23      404.27     41.84 o 
  10  -7  11        2.97      -12.17     49.56 o 
  11  -7  11       79.77       48.87     54.39 o 
  -8  -6  11      287.82      315.00     29.79 o 
  -7  -6  11        5.48        9.62     22.51 o 
  -6  -6  11      604.23      681.06     70.17 o 
  -5  -6  11      404.70      405.18     24.13 o 
  -4  -6  11      111.45      112.80     18.21 o 
  -3  -6  11     1189.90     1176.28     34.78 o 
  -2  -6  11      275.58      264.74     15.18 o 
  -1  -6  11     1291.75     1265.13     33.29 o 
   0  -6  11     2667.67     2646.55     57.83 o 
   1  -6  11        5.20        6.69     18.54 o 
   2  -6  11     2152.64     2330.64     82.31 o 
   3  -6  11      224.50      205.80     20.83 o 
   4  -6  11      747.42      760.99     30.95 o 
   5  -6  11      765.83      690.50     30.03 o 
   6  -6  11        1.07      -22.75     22.75 o 
   7  -6  11      617.74      502.99     36.81 o 
   8  -6  11      175.06      166.27     32.00 o 
   9  -6  11      124.47      125.83     32.90 o 
  10  -6  11      284.21      306.80    103.74 o 
  11  -6  11        2.54       55.95     53.96 o 
  -9  -5  11       68.60       71.02     41.40 o 
  -8  -5  11       88.56       93.32     27.10 o 
  -7  -5  11      512.57      496.83     33.06 o 
  -6  -5  11        0.00        4.23     20.18 o 
  -5  -5  11     1100.20     1054.93     82.93 o 
  -4  -5  11      454.83      496.10     24.56 o 
  -3  -5  11      519.20      466.68     31.29 o 
  -2  -5  11     1581.50     1576.86     33.57 o 
  -1  -5  11      117.24      122.02     13.59 o 
   0  -5  11     2044.79     2101.97     38.08 o 
   1  -5  11     2809.65     2783.44     53.84 o 
   2  -5  11       19.29       17.29     15.23 o 
   3  -5  11     5603.46     5735.62     98.73 o 
   4  -5  11       14.31       -5.95     15.93 o 
   5  -5  11     1389.50     1499.40     73.01 o 
   6  -5  11     1576.83     1546.32     53.46 o 
   7  -5  11        4.41        4.59     35.53 o 
   8  -5  11      414.20      364.30     35.35 o 
   9  -5  11      176.06      220.37     33.49 o 
  10  -5  11      218.03      238.19     36.93 o 
  11  -5  11      221.16      194.61     49.73 o 
  12  -5  11        1.65      -48.69     48.69 o 
  -9  -4  11      223.90      231.82     44.69 o 
  -8  -4  11       24.98       22.83     26.45 o 
  -7  -4  11      389.39      422.67     29.80 o 
  -6  -4  11      830.88      850.45     41.64 o 
  -5  -4  11       40.78       36.44     18.17 o 
  -4  -4  11     1711.55     1703.01     52.77 o 
  -3  -4  11      144.78      179.71     18.39 o 
  -2  -4  11      846.78      814.42     23.70 o 
  -1  -4  11     2126.13     2048.40     34.54 o 
   0  -4  11        3.92        1.32     10.36 o 
   1  -4  11     2677.95     2633.02     41.04 o 
   2  -4  11     3522.80     3459.53     48.86 o 
   3  -4  11     2670.24     2686.90     56.20 o 
   4  -4  11     1878.97     1891.45     35.11 o 
   5  -4  11        5.75       12.72     12.09 o 
   6  -4  11     1530.96     1524.11     36.14 o 
   7  -4  11      413.04      472.07     27.36 o 
   8  -4  11       38.94       27.86     18.17 o 
   9  -4  11      862.59      967.17     32.90 o 
  10  -4  11       42.95       85.10     22.07 o 
  11  -4  11      186.77      183.58     25.13 o 
  12  -4  11       95.20       87.48     30.29 o 
 -10  -3  11       60.68       63.31     45.70 o 
  -9  -3  11       44.89       31.26     28.73 o 
  -8  -3  11      356.52      325.67     29.62 o 
  -7  -3  11       36.75       46.43     22.70 o 
  -6  -3  11      828.86      803.28     32.30 o 
  -5  -3  11     1017.73      962.91     33.77 o 
  -4  -3  11      267.90      273.23     21.16 o 
  -3  -3  11     2673.00     2725.69     58.42 o 
  -2  -3  11      401.89      410.03     20.46 o 
  -1  -3  11     3075.30     2913.44     43.33 o 
   0  -3  11     1952.56     1858.12     28.60 o 
   1  -3  11       12.91        3.53      9.70 o 
   2  -3  11     4713.16     4336.25     70.68 o 
   3  -3  11      296.38      293.31     14.67 o 
   4  -3  11     2139.69     2175.11     41.25 o 
   5  -3  11     4439.51     4802.93     81.61 o 
   6  -3  11      126.84      148.71     16.59 o 
   7  -3  11     1422.29     1336.49     50.79 o 
   8  -3  11      469.51      438.98     22.80 o 
   9  -3  11      318.71      284.13     22.95 o 
  10  -3  11      524.22      557.40     29.03 o 
  11  -3  11       13.97        1.35     23.50 o 
  12  -3  11      141.89      182.65     32.32 o 
 -10  -2  11      133.69       81.78     42.77 o 
  -9  -2  11       15.83       41.79     28.74 o 
  -8  -2  11      152.83      215.06     27.96 o 
  -7  -2  11      458.85      465.68     38.92 o 
  -6  -2  11       12.87       -4.82     19.96 o 
  -5  -2  11     1398.13     1281.48     46.37 o 
  -4  -2  11     1202.23     1141.96     45.01 o 
  -3  -2  11      558.38      629.02     24.50 o 
  -2  -2  11     3244.21     3319.04     80.54 o 
  -1  -2  11       19.31       12.35      9.91 o 
   0  -2  11     3589.91     3493.87     44.57 o 
   1  -2  11     2691.52     2669.45     36.20 o 
   2  -2  11       43.42       40.66      9.80 o 
   3  -2  11     2919.60     2697.75     43.99 o 
   4  -2  11       41.86       41.29     10.99 o 
   5  -2  11     2482.13     2215.38     59.57 o 
   6  -2  11     1413.23     1434.61     35.54 o 
   7  -2  11      180.27      129.66     24.32 o 
   8  -2  11     1278.11     1297.15     37.73 o 
   9  -2  11      172.39      141.36     19.91 o 
  10  -2  11      348.81      339.44     25.32 o 
  11  -2  11      408.05      402.48     29.61 o 
  12  -2  11        1.10       -7.23     30.06 o 
  13  -2  11      100.86       -8.63     48.78 o 
 -10  -1  11        8.17       22.64     33.15 o 
  -9  -1  11      264.24      276.61     31.98 o 
  -8  -1  11       73.60       94.45     34.96 o 
  -7  -1  11      303.63      314.64     27.33 o 
  -6  -1  11      711.49      786.39     32.20 o 
  -5  -1  11       57.23       28.65     17.78 o 
  -4  -1  11     1903.46     1893.03    112.97 o 
  -3  -1  11      558.28      529.56     38.88 o 
  -2  -1  11     2667.33     2691.41     52.46 o 
  -1  -1  11     3287.71     3345.11     46.98 o 
   0  -1  11       48.55       57.56      9.07 o 
   1  -1  11     2511.19     2540.10     34.36 o 
   2  -1  11     4719.10     4664.24     55.65 o 
   3  -1  11     1028.22     1027.35     24.16 o 
   4  -1  11     5815.60     5739.01     81.16 o 
   5  -1  11      383.57      382.21     18.84 o 
   6  -1  11     2326.80     2145.47     49.75 o 
   7  -1  11      740.58      724.65     32.68 o 
   8  -1  11       43.48       38.13     16.23 o 
   9  -1  11      786.42      825.85     30.47 o 
  10  -1  11       98.95       68.25     20.85 o 
  11  -1  11      377.41      362.82     28.73 o 
  12  -1  11      131.77      158.29     28.56 o 
 -10   0  11       53.47       46.37     34.67 o 
  -9   0  11       56.69       82.95     31.64 o 
  -8   0  11      480.63      535.08     28.21 o 
  -7   0  11       72.54       48.47     19.28 o 
  -6   0  11     1154.73     1201.34     33.31 o 
  -5   0  11     1603.22     1612.79     35.76 o 
  -4   0  11        9.79       10.67     12.87 o 
  -3   0  11     2353.20     2216.10     52.31 o 
  -2   0  11      134.62       97.94     13.55 o 
  -1   0  11     3379.01     3475.89     54.07 o 
   0   0  11     4275.36     4508.50     68.44 o 
   1   0  11        5.45        9.12      7.69 o 
   2   0  11     5369.39     5468.94     79.04 o 
   3   0  11     1435.36     1341.16     32.01 o 
   4   0  11     3139.16     3265.95     44.89 o 
   5   0  11     4054.61     4011.81     79.87 o 
   6   0  11        2.47      -13.09     13.09 o 
   7   0  11     2041.29     2182.02     47.76 o 
   8   0  11      867.54      820.34     28.49 o 
   9   0  11      279.02      270.38     21.92 o 
  10   0  11      913.58      918.94     49.85 o 
  11   0  11       13.32      -30.28     36.56 o 
  12   0  11      151.12      188.16     37.53 o 
 -10   1  11      126.40      139.81     49.50 o 
  -9   1  11       71.31       51.92     29.71 o 
  -8   1  11      138.67      165.85     28.57 o 
  -7   1  11      508.02      494.16     30.47 o 
  -6   1  11       52.80       50.51     17.59 o 
  -5   1  11     1315.01     1349.93     64.61 o 
  -4   1  11     1130.95     1128.27     36.55 o 
  -3   1  11      903.82      905.00     31.82 o 
  -2   1  11     4423.20     4225.85     63.80 o 
  -1   1  11      161.79      152.03     22.27 o 
   0   1  11     3376.28     3233.03     44.94 o 
   1   1  11     2638.26     2495.27     33.00 o 
   2   1  11      213.57      248.75     12.78 o 
   3   1  11     4542.32     4657.76     54.67 o 
   4   1  11      771.15      739.36     19.68 o 
   5   1  11     3982.02     4015.38     60.01 o 
   6   1  11     2949.37     2818.03     46.70 o 
   7   1  11       54.87       47.50     16.08 o 
   8   1  11     1289.28     1409.38     37.59 o 
   9   1  11      200.80      149.84     26.62 o 
  10   1  11      314.51      425.52     36.14 o 
  11   1  11      496.54      510.78     46.84 o 
  12   1  11        7.62       -0.95     34.26 o 
  13   1  11      196.29      160.07     72.87 o 
 -10   2  11       19.03       16.61     43.40 o 
  -9   2  11      197.81      224.40     32.19 o 
  -8   2  11       69.59       57.94     34.84 o 
  -7   2  11      389.51      431.65     29.03 o 
  -6   2  11     1055.98     1058.79     67.56 o 
  -5   2  11       37.67       59.18     26.59 o 
  -4   2  11     2646.38     2650.72     51.60 o 
  -3   2  11      793.55      831.08     29.53 o 
  -2   2  11     3331.98     3271.35     46.47 o 
  -1   2  11     4199.70     4405.39     58.57 o 
   0   2  11       21.91       23.96      9.96 o 
   1   2  11     4040.65     4177.65     66.30 o 
   2   2  11     2874.34     3083.68     35.63 o 
   3   2  11      820.33      695.37     30.78 o 
   4   2  11     3963.82     3875.42     58.90 o 
   5   2  11      168.35      189.09     19.61 o 
   6   2  11     3427.85     3288.50     62.06 o 
   7   2  11     1818.97     1756.30     42.61 o 
   8   2  11      217.73      217.90     21.75 o 
   9   2  11     1366.42     1420.88     41.30 o 
  10   2  11      131.01      183.85     32.21 o 
  11   2  11      358.18      434.84     40.76 o 
  12   2  11      287.19      219.18     40.14 o 
  13   2  11       18.54       19.86     51.72 o 
 -10   3  11       60.67       14.01     42.51 o 
  -9   3  11       38.45       20.44     36.05 o 
  -8   3  11      213.40      231.82     39.23 o 
  -7   3  11       17.82       15.20     27.48 o 
  -6   3  11      385.84      373.33     33.67 o 
  -5   3  11      631.31      698.59     33.24 o 
  -4   3  11       51.63       49.41     14.18 o 
  -3   3  11     2752.56     2798.93     48.32 o 
  -2   3  11      152.87      177.74     12.13 o 
  -1   3  11     3429.02     3330.59     46.77 o 
   0   3  11     3146.25     3259.76     52.14 o 
   1   3  11      145.75      111.48     13.96 o 
   2   3  11     4134.56     3947.97     59.36 o 
   3   3  11     1412.04     1331.42     27.92 o 
   4   3  11     1846.62     1761.84     38.18 o 
   5   3  11     3302.93     3085.81     95.66 o 
   6   3  11        0.06        7.37     14.79 o 
   7   3  11     1629.97     1540.18     38.83 o 
   8   3  11      639.97      640.02     28.25 o 
   9   3  11      399.42      423.02     26.36 o 
  10   3  11      688.65      710.52     32.31 o 
  11   3  11       22.56       -3.40     23.99 o 
  12   3  11      239.15      192.03     38.72 o 
  13   3  11       96.91       81.50     55.17 o 
 -10   4  11      107.17       69.49     46.15 o 
  -9   4  11      109.64       66.56     37.98 o 
  -8   4  11      182.83      193.15     38.16 o 
  -7   4  11      452.34      418.35     37.38 o 
  -6   4  11        7.96       12.90     20.97 o 
  -5   4  11      815.49      839.26     27.44 o 
  -4   4  11     1006.92     1035.58     35.47 o 
  -3   4  11       83.38       74.26     13.68 o 
  -2   4  11     2301.45     2242.75     51.84 o 
  -1   4  11      184.10      154.56     16.63 o 
   0   4  11     3887.61     3947.28     72.66 o 
   1   4  11     2784.69     2810.23     92.96 o 
   2   4  11      942.08      849.24     30.58 o 
   3   4  11     2906.39     2750.94     49.30 o 
   4   4  11      765.56      737.31     23.86 o 
   5   4  11     1904.17     1899.42     60.55 o 
   6   4  11     3074.22     3187.99     73.89 o 
   7   4  11       16.20        7.96     20.07 o 
   8   4  11     1879.54     1763.07     75.42 o 
   9   4  11      211.35      191.37     28.70 o 
  10   4  11      273.54      235.48     31.91 o 
  11   4  11      384.08      413.18     39.69 o 
  12   4  11        0.99       -8.03     42.39 o 
  13   4  11      147.97      211.44     53.18 o 
  -9   5  11      144.28      190.85     57.33 o 
  -8   5  11       10.93        5.97     35.43 o 
  -7   5  11      217.00      190.99     27.43 o 
  -6   5  11      417.08      434.90     29.13 o 
  -5   5  11        9.56       13.26     20.20 o 
  -4   5  11     1197.13     1273.25     38.44 o 
  -3   5  11     1071.21     1015.30     33.56 o 
  -2   5  11      889.64      830.39     29.20 o 
  -1   5  11     3802.53     3616.28     69.23 o 
   0   5  11       62.05       39.52     11.46 o 
   1   5  11     4138.86     4201.04    105.66 o 
   2   5  11     2000.95     1777.72     76.27 o 
   3   5  11     1098.27     1199.86     31.13 o 
   4   5  11     2101.70     2024.15     51.34 o 
   5   5  11       47.54       54.51     17.44 o 
   6   5  11     1418.07     1563.20    111.29 o 
   7   5  11     1576.09     1699.36     70.54 o 
   8   5  11      164.98      234.62     26.72 o 
   9   5  11     1012.93     1001.65     51.80 o 
  10   5  11      175.95      167.95     30.72 o 
  11   5  11      203.51      185.63     41.36 o 
  12   5  11      207.13      195.38     44.81 o 
  -9   6  11       12.50        1.99     67.08 o 
  -8   6  11      204.68      257.29     63.37 o 
  -7   6  11       26.19       42.70     22.93 o 
  -6   6  11      495.50      529.44     35.94 o 
  -5   6  11      670.99      741.67     33.18 o 
  -4   6  11      109.88       96.45     27.01 o 
  -3   6  11     1161.38     1263.83     42.94 o 
  -2   6  11      150.16      151.33     15.02 o 
  -1   6  11     1056.07     1069.03     27.08 o 
   0   6  11     2509.03     2406.30     60.17 o 
   1   6  11       43.00       37.22     11.19 o 
   2   6  11     4102.74     4265.53     74.62 o 
   3   6  11     1705.71     1729.56     52.17 o 
   4   6  11     1316.68     1198.64     38.44 o 
   5   6  11     2203.41     2002.98     51.48 o 
   6   6  11        6.24       10.01     17.77 o 
   7   6  11     1245.32     1221.84     35.54 o 
   8   6  11      596.24      571.59     32.26 o 
   9   6  11      183.18      152.62     26.49 o 
  10   6  11      819.97      840.85     42.65 o 
  11   6  11        3.49       14.85     34.71 o 
  12   6  11      264.95      263.85     46.54 o 
  -9   7  11       54.65       69.16     66.57 o 
  -8   7  11       41.28       48.44     59.75 o 
  -7   7  11      188.98      197.46     25.96 o 
  -6   7  11        0.31      -18.92     23.93 o 
  -5   7  11      822.26      859.48     48.76 o 
  -4   7  11      360.60      445.25     29.50 o 
  -3   7  11      408.20      407.90     19.31 o 
  -2   7  11     2007.81     1992.46     38.91 o 
  -1   7  11       64.73       85.38     13.32 o 
   0   7  11     1518.56     1544.25     32.11 o 
   1   7  11     1399.96     1360.36     29.40 o 
   2   7  11      147.60      124.06     13.76 o 
   3   7  11     2938.13     2934.43    108.10 o 
   4   7  11      395.25      363.45     21.25 o 
   5   7  11     1034.87     1029.57     63.76 o 
   6   7  11     2225.56     2225.00     98.88 o 
   7   7  11      133.56      134.37     25.39 o 
   8   7  11      876.24     1001.66     35.50 o 
   9   7  11      230.88      247.51     28.04 o 
  10   7  11      112.77      118.20     34.71 o 
  11   7  11      254.62      163.70     38.16 o 
  -8   8  11       11.75        1.61     28.59 o 
  -7   8  11       92.75      113.81     28.90 o 
  -6   8  11      263.34      211.08     17.84 o 
  -5   8  11       12.85       22.32     15.12 o 
  -4   8  11      204.92      235.28     17.09 o 
  -3   8  11      269.84      298.64     15.86 o 
  -2   8  11      402.08      412.64     16.56 o 
  -1   8  11     1366.99     1377.69     29.10 o 
   0   8  11       40.05       38.26     15.06 o 
   1   8  11     1379.57     1418.85     34.55 o 
   2   8  11     1161.54     1195.05     33.46 o 
   3   8  11      403.53      364.95     27.84 o 
   4   8  11     1577.06     1516.49     42.39 o 
   5   8  11      120.38      128.10     18.69 o 
   6   8  11     1542.31     1468.67     37.71 o 
   7   8  11      590.65      541.70     24.95 o 
   8   8  11       85.39       92.15     19.63 o 
   9   8  11      736.77      736.72     43.34 o 
  10   8  11       60.40       21.84     29.35 o 
  11   8  11      161.43      240.45     40.32 o 
  -8   9  11       55.09       44.77     62.29 o 
  -7   9  11        6.41        8.39     26.44 o 
  -6   9  11      187.21      263.01     26.70 o 
  -5   9  11      222.34      219.99     28.68 o 
  -4   9  11       14.87       56.07     24.25 o 
  -3   9  11      877.56      882.84     35.99 o 
  -2   9  11      251.44      268.67     24.40 o 
  -1   9  11      334.82      307.19     24.52 o 
   0   9  11      802.97      812.97     31.71 o 
   1   9  11       16.06       -9.94     17.81 o 
   2   9  11     2222.79     2063.39     83.23 o 
   3   9  11      358.18      358.56     39.54 o 
   4   9  11      428.27      411.35     19.68 o 
   5   9  11     1113.58     1128.59     33.48 o 
   6   9  11       27.59       23.40     14.67 o 
   7   9  11      572.88      568.44     38.54 o 
   8   9  11      258.37      244.70     30.61 o 
   9   9  11       46.08       41.96     23.89 o 
  10   9  11      325.83      347.51     37.99 o 
  -7  10  11       73.17       60.31     44.59 o 
  -6  10  11        5.09      -14.78     25.45 o 
  -5  10  11      166.80      171.85     31.31 o 
  -4  10  11      166.55      209.55     29.13 o 
  -3  10  11      133.85      129.72     27.83 o 
  -2  10  11      568.63      569.09     32.32 o 
  -1  10  11      123.59      113.43     28.08 o 
   0  10  11      401.66      401.31     26.86 o 
   1  10  11      824.24      935.32     57.16 o 
   2  10  11       19.87        3.16     24.09 o 
   3  10  11     1466.62     1404.72     69.50 o 
   4  10  11       82.93      110.43     35.83 o 
   5  10  11      338.75      277.32     45.07 o 
   6  10  11      662.64      588.30     40.12 o 
   7  10  11        6.10        3.64     15.53 o 
   8  10  11      464.05      496.52     27.04 o 
   9  10  11      192.25      233.97     41.66 o 
  10  10  11      129.33       93.85     30.91 o 
  -6  11  11      141.86      177.91     74.51 o 
  -5  11  11        7.90        1.80     23.74 o 
  -4  11  11      231.49      261.16     40.30 o 
  -3  11  11       78.73       69.29     25.65 o 
  -2  11  11      134.64      122.93     25.22 o 
  -1  11  11      663.96      731.15     35.11 o 
   0  11  11       15.12       -1.42     25.35 o 
   1  11  11      756.96      843.03     49.60 o 
   2  11  11      472.73      436.18     39.07 o 
   3  11  11      190.88      169.83     42.39 o 
   4  11  11      459.73      497.65     51.11 o 
   5  11  11      246.97      274.90     47.31 o 
   6  11  11      694.11      771.52     68.03 o 
   7  11  11      288.35      315.57     54.65 o 
   8  11  11       29.51       18.65     51.20 o 
   9  11  11      317.48      387.66     68.03 o 
  10  11  11       18.96       42.65     61.39 o 
  -6  12  11       61.46       22.68     45.78 o 
  -5  12  11       72.69       43.35     40.94 o 
  -4  12  11       16.27      -10.78     28.43 o 
  -3  12  11      208.99      233.00     31.46 o 
  -2  12  11       68.00       89.04     28.16 o 
  -1  12  11      148.19      160.11     32.19 o 
   0  12  11      202.26      217.37     33.81 o 
   1  12  11        1.02      -28.03     28.03 o 
   2  12  11      567.05      550.21     40.31 o 
   3  12  11       88.94       77.92     30.83 o 
   4  12  11       61.42       84.87     44.90 o 
   5  12  11      638.34      674.87     43.09 o 
   6  12  11        1.26      -46.88     46.88 o 
   7  12  11      327.33      303.22     57.16 o 
   8  12  11      173.99      179.67     60.44 o 
   9  12  11       56.63       47.23     61.30 o 
  -4  13  11       59.67       17.88     44.94 o 
  -3  13  11       56.83       23.81     38.13 o 
  -2  13  11      249.11      271.41     58.93 o 
  -1  13  11        6.30      -12.09     31.70 o 
   0  13  11      196.15      174.94     34.84 o 
   1  13  11      192.63      229.83     38.25 o 
   2  13  11       16.65       19.08     33.26 o 
   3  13  11      361.97      329.60     39.26 o 
   4  13  11      122.81      166.29     51.80 o 
   5  13  11      213.40      257.98     58.28 o 
   6  13  11      187.64      212.65     60.61 o 
   7  13  11       10.43        1.99     51.03 o 
   8  13  11      164.14      136.33     58.02 o 
  -3  14  11       32.09      -35.48     57.16 o 
  -2  14  11       15.61        4.66     55.17 o 
  -1  14  11      115.51      118.11     56.72 o 
   0  14  11        0.12       12.04     34.19 o 
   1  14  11      137.80      181.47     40.97 o 
   2  14  11      129.51      152.69     39.45 o 
   3  14  11       68.56       43.38     49.21 o 
   4  14  11      181.39      157.48     39.70 o 
   5  14  11        4.85      -17.79     53.44 o 
   6  14  11      144.23      131.84     58.11 o 
   7  14  11       79.61       79.34     63.20 o 
  -1  15  11       52.14       33.41     59.23 o 
   0  15  11       98.66      134.95     62.68 o 
   1  15  11        0.08      -19.08     57.67 o 
   2  15  11      140.75      142.33     43.08 o 
   3  15  11       62.46       48.44     59.75 o 
   4  15  11        8.53       31.12     41.27 o 
   5  15  11      153.40      119.30     70.37 o 
  -1 -12  12        6.12      -38.53     38.53 o 
   0 -12  12      196.52      177.77     45.71 o 
   1 -12  12      128.00       74.64     40.55 o 
   2 -12  12       38.81       26.64     40.60 o 
   3 -12  12      172.20      150.73     48.18 o 
   4 -12  12       27.77       15.23     44.67 o 
  -3 -11  12       58.17       23.66     56.64 o 
  -2 -11  12       70.55       86.42     52.75 o 
  -1 -11  12      254.73      192.89     40.39 o 
   0 -11  12        0.01       23.85     38.33 o 
   1 -11  12      327.67      348.99     43.44 o 
   2 -11  12       87.07       58.30     37.48 o 
   3 -11  12       99.42       75.83     37.33 o 
   4 -11  12      220.32      251.92     43.38 o 
   5 -11  12        5.26        3.03     40.12 o 
   6 -11  12      117.96      134.64     43.11 o 
  -5 -10  12      143.59      145.72     44.26 o 
  -4 -10  12       43.31       17.44     52.32 o 
  -3 -10  12      375.24      376.52     59.66 o 
  -2 -10  12      106.27      101.27     48.52 o 
  -1 -10  12      247.91      294.99     38.30 o 
   0 -10  12      521.40      518.84     52.80 o 
   1 -10  12        7.69       -0.42     32.79 o 
   2 -10  12      454.73      477.29     44.21 o 
   3 -10  12      121.02      150.84     52.32 o 
   4 -10  12      126.57      101.91     34.40 o 
   5 -10  12      283.02      269.65     40.60 o 
   6 -10  12        0.24       26.31     37.29 o 
   7 -10  12      158.51      154.28     34.47 o 
  -6  -9  12        0.02      -32.09     39.56 o 
  -5  -9  12      276.97      318.56     59.40 o 
  -4  -9  12      161.82      159.11     36.29 o 
  -3  -9  12      141.26      126.83     48.09 o 
  -2  -9  12      573.95      673.87     60.35 o 
  -1  -9  12       14.31       -2.33     29.10 o 
   0  -9  12      560.96      632.66     59.57 o 
   1  -9  12      464.04      391.56     38.36 o 
   2  -9  12       47.74       74.60     31.83 o 
   3  -9  12      536.86      571.92     42.65 o 
   4  -9  12      154.55      197.11     35.01 o 
   5  -9  12      329.24      252.00     36.95 o 
   6  -9  12      300.05      372.98     33.41 o 
   7  -9  12        8.10        5.38     30.03 o 
   8  -9  12      208.70      182.38     47.01 o 
   9  -9  12       26.75       29.02     40.48 o 
  -7  -8  12      113.54      107.90     45.45 o 
  -6  -8  12      230.07      243.79     44.64 o 
  -5  -8  12       17.23       -8.77     34.04 o 
  -4  -8  12      570.01      588.00     46.23 o 
  -3  -8  12      194.98      175.64     33.72 o 
  -2  -8  12      426.03      407.60     53.27 o 
  -1  -8  12      885.00      798.27     84.86 o 
   0  -8  12       24.39       23.78     22.69 o 
   1  -8  12     1051.94     1006.99     39.99 o 
   2  -8  12      325.25      357.32     42.30 o 
   3  -8  12      228.23      194.09     26.46 o 
   4  -8  12      978.08     1009.96     48.26 o 
   5  -8  12       42.52       26.29     25.30 o 
   6  -8  12      382.85      327.75     38.65 o 
   7  -8  12      295.73      321.07     32.67 o 
   8  -8  12       53.02       46.31     28.90 o 
   9  -8  12      187.06      166.03     56.98 o 
  -7  -7  12       13.76       13.20     23.96 o 
  -6  -7  12      283.57      295.83     39.41 o 
  -5  -7  12      325.03      331.56     22.24 o 
  -4  -7  12       65.09       81.11     33.23 o 
  -3  -7  12      678.93      653.51     42.29 o 
  -2  -7  12      220.13      242.54     26.69 o 
  -1  -7  12      501.02      517.45     43.31 o 
   0  -7  12     1385.14     1485.98     44.70 o 
   1  -7  12      116.42      160.64     23.18 o 
   2  -7  12     1013.15     1077.99     39.06 o 
   3  -7  12       95.97       78.95     34.44 o 
   4  -7  12      420.07      523.02     29.62 o 
   5  -7  12      778.69      782.43     34.19 o 
   6  -7  12        5.90       -7.31     22.30 o 
   7  -7  12      503.24      518.83     35.17 o 
   8  -7  12      227.30      236.83     37.17 o 
   9  -7  12       71.11       74.98     38.46 o 
  10  -7  12      177.61      135.12     54.39 o 
  -8  -6  12       70.77       62.56     43.32 o 
  -7  -6  12      255.75      231.49     27.79 o 
  -6  -6  12        0.30      -21.56     21.56 o 
  -5  -6  12      717.99      688.20     30.24 o 
  -4  -6  12      298.93      302.40     22.64 o 
  -3  -6  12      226.23      240.16     21.14 o 
  -2  -6  12     1092.69     1100.02     27.88 o 
  -1  -6  12      283.22      246.41     24.09 o 
   0  -6  12     1476.27     1473.03     90.70 o 
   1  -6  12     1353.03     1405.33     50.90 o 
   2  -6  12      457.12      445.54     34.07 o 
   3  -6  12     1791.83     1795.15     82.51 o 
   4  -6  12       48.71       84.85     19.87 o 
   5  -6  12      392.03      424.32     27.23 o 
   6  -6  12      603.79      572.90     30.12 o 
   7  -6  12       17.60       17.22     52.67 o 
   8  -6  12      471.18      473.24     39.26 o 
   9  -6  12       85.51       60.35     50.46 o 
  10  -6  12      128.89      156.70     50.34 o 
  11  -6  12      142.60      273.00     58.28 o 
  -8  -5  12       44.57       17.71     40.93 o 
  -7  -5  12      130.17      139.01     26.50 o 
  -6  -5  12      617.60      658.52     38.60 o 
  -5  -5  12       20.35        6.72     20.45 o 
  -4  -5  12     1100.44     1087.40     35.09 o 
  -3  -5  12      210.21      212.89     19.67 o 
  -2  -5  12      411.76      445.94     25.45 o 
  -1  -5  12     2375.80     2277.47     38.26 o 
   0  -5  12       29.98       36.69     12.69 o 
   1  -5  12     1786.98     1859.96     36.29 o 
   2  -5  12     1630.50     1708.00     37.95 o 
   3  -5  12      540.62      551.23     22.18 o 
   4  -5  12     1417.88     1484.40     41.85 o 
   5  -5  12       84.95      107.10     19.97 o 
   6  -5  12      892.93      896.21     34.22 o 
   7  -5  12      394.78      417.09     34.38 o 
   8  -5  12       18.73       28.33     26.50 o 
   9  -5  12      458.74      567.71    100.67 o 
  10  -5  12       40.84       21.88     34.26 o 
  11  -5  12      109.34       71.57     50.16 o 
  -9  -4  12       29.06       51.31     47.96 o 
  -8  -4  12      186.06      162.77     30.70 o 
  -7  -4  12       53.19       51.94     25.08 o 
  -6  -4  12      527.71      541.37     31.35 o 
  -5  -4  12      789.25      791.47     31.85 o 
  -4  -4  12      196.73      215.46     21.58 o 
  -3  -4  12     1378.26     1289.16     40.06 o 
  -2  -4  12      324.30      289.99     17.77 o 
  -1  -4  12     1243.20     1153.03     25.83 o 
   0  -4  12     1818.93     1742.05     52.33 o 
   1  -4  12       81.24      124.53     12.34 o 
   2  -4  12     4674.27     4589.76     62.11 o 
   3  -4  12      603.93      650.92     42.83 o 
   4  -4  12      463.05      456.91     18.25 o 
   5  -4  12     2874.91     2975.03     49.63 o 
   6  -4  12       21.76        3.37     14.35 o 
   7  -4  12      793.18      794.82     35.94 o 
   8  -4  12      381.96      395.88     23.53 o 
   9  -4  12      165.80      178.91     37.69 o 
  10  -4  12      394.21      421.64     26.63 o 
  11  -4  12       18.53       27.89     27.10 o 
  12  -4  12       98.51      151.61     56.98 o 
  -9  -3  12       49.25       47.08     41.06 o 
  -8  -3  12      100.53      132.63     30.03 o 
  -7  -3  12      583.69      655.28     41.41 o 
  -6  -3  12       12.20       24.10     22.52 o 
  -5  -3  12     1045.87     1082.52     36.30 o 
  -4  -3  12      486.11      482.64     35.90 o 
  -3  -3  12      589.71      557.54     24.83 o 
  -2  -3  12     2715.38     2725.74     54.71 o 
  -1  -3  12      154.88      160.19     14.91 o 
   0  -3  12     1819.80     1677.99     48.33 o 
   1  -3  12     2132.42     2069.81     45.96 o 
   2  -3  12      207.19      242.16     13.70 o 
   3  -3  12     2666.37     2599.88     53.72 o 
   4  -3  12       44.63       30.37     12.42 o 
   5  -3  12     2450.59     2253.44     40.94 o 
   6  -3  12     1815.26     1793.50     85.55 o 
   7  -3  12       63.43       89.56     17.43 o 
   8  -3  12     1097.54     1157.61     34.81 o 
   9  -3  12      196.41      200.98     22.76 o 
  10  -3  12      183.78      244.43     25.19 o 
  11  -3  12      249.10      247.15     27.80 o 
  12  -3  12        0.74      -12.09     49.90 o 
  -9  -2  12      141.46      164.37     33.03 o 
  -8  -2  12       20.24        0.33     26.16 o 
  -7  -2  12      261.58      271.94     27.69 o 
  -6  -2  12      702.94      674.66     31.69 o 
  -5  -2  12        4.90      -18.96     18.96 o 
  -4  -2  12     1690.12     1602.00     43.36 o 
  -3  -2  12      694.07      637.31     26.62 o 
  -2  -2  12      931.67      970.76     30.40 o 
  -1  -2  12     3129.35     3362.48     54.67 o 
   0  -2  12       11.20        2.04      9.47 o 
   1  -2  12     2765.11     2715.83     37.41 o 
   2  -2  12     2925.14     2848.55     42.03 o 
   3  -2  12      725.01      752.64     34.93 o 
   4  -2  12     2893.89     2834.32     47.45 o 
   5  -2  12      406.89      362.48     17.52 o 
   6  -2  12     1240.52     1268.07     34.35 o 
   7  -2  12      540.99      533.14     23.93 o 
   8  -2  12       81.89       99.70     18.31 o 
   9  -2  12     1078.02      980.47     36.38 o 
  10  -2  12       85.36       75.45     22.39 o 
  11  -2  12      248.38      263.33     28.83 o 
  12  -2  12      126.91      131.58     51.03 o 
  -9  -1  12       59.37       59.61     30.80 o 
  -8  -1  12      325.73      378.02     32.49 o 
  -7  -1  12       19.52       -2.95     23.17 o 
  -6  -1  12      351.85      377.30     27.11 o 
  -5  -1  12      584.04      555.68     28.34 o 
  -4  -1  12      201.61      167.61     32.53 o 
  -3  -1  12     2227.75     2089.69     46.51 o 
  -2  -1  12      433.35      401.80     26.61 o 
  -1  -1  12     2435.38     2428.71     37.94 o 
   0  -1  12     2328.88     2545.08     35.45 o 
   1  -1  12      204.74      200.86     11.70 o 
   2  -1  12     5407.34     5506.21     70.73 o 
   3  -1  12      176.07      181.82     13.54 o 
   4  -1  12     2875.54     2709.68     51.71 o 
   5  -1  12     3651.92     3646.48     57.12 o 
   6  -1  12       31.27       40.02     15.73 o 
   7  -1  12      882.61      904.70     30.32 o 
   8  -1  12      679.54      643.66     49.92 o 
   9  -1  12      217.51      221.95     22.98 o 
  10  -1  12      688.98      628.00     67.54 o 
  11  -1  12        2.40      -12.01     23.20 o 
  12  -1  12      114.35       73.60     35.44 o 
  -9   0  12       66.15       65.81     29.98 o 
  -8   0  12       95.57      103.64     28.64 o 
  -7   0  12      651.59      712.01     34.01 o 
  -6   0  12       17.77        9.41     17.85 o 
  -5   0  12     1171.60     1170.19     32.32 o 
  -4   0  12      751.29      824.66     25.54 o 
  -3   0  12      230.67      225.96     19.70 o 
  -2   0  12     2491.32     2396.62     42.48 o 
  -1   0  12       88.41       40.87     12.08 o 
   0   0  12     2248.90     2414.88     37.17 o 
   1   0  12     4236.07     4292.59     52.25 o 
   2   0  12       97.75      103.39     10.07 o 
   3   0  12     4450.03     4801.09     83.48 o 
   4   0  12     1310.05     1342.60     32.84 o 
   5   0  12     1532.22     1538.06     31.31 o 
   6   0  12     1634.08     1765.00     49.06 o 
   7   0  12        3.07       -7.55     15.44 o 
   8   0  12     1255.09     1218.44     72.47 o 
   9   0  12      246.25      266.15     23.73 o 
  10   0  12      211.50      195.93     43.13 o 
  11   0  12      340.21      326.98     37.50 o 
  12   0  12       12.88       10.68     59.62 o 
  -9   1  12      176.21      158.71     34.00 o 
  -8   1  12       43.32       24.03     26.78 o 
  -7   1  12      236.64      269.38     27.86 o 
  -6   1  12      954.01     1002.40     30.97 o 
  -5   1  12        1.06      -10.48     18.37 o 
  -4   1  12     1558.05     1594.58     41.25 o 
  -3   1  12      676.74      754.12     33.16 o 
  -2   1  12     1077.84     1070.27     26.65 o 
  -1   1  12     3514.00     3375.62     53.61 o 
   0   1  12      106.47      119.11     10.69 o 
   1   1  12     2981.52     2714.60     36.04 o 
   2   1  12     1469.25     1392.81     27.93 o 
   3   1  12     1522.75     1454.38     31.71 o 
   4   1  12     5773.81     5693.16     83.75 o 
   5   1  12      273.33      266.98     20.57 o 
   6   1  12     2494.89     2412.29     85.31 o 
   7   1  12     1408.76     1427.07     51.37 o 
   8   1  12      118.20      130.66     26.49 o 
   9   1  12     1302.84     1372.67     50.81 o 
  10   1  12      186.97      127.96     29.17 o 
  11   1  12      246.42      238.44     35.64 o 
  12   1  12      227.40      286.16     40.74 o 
  -9   2  12       30.55       30.56     40.66 o 
  -8   2  12      231.68      216.51     41.32 o 
  -7   2  12        2.18       -4.70     28.36 o 
  -6   2  12      776.06      756.37     43.25 o 
  -5   2  12      796.62      848.38     42.25 o 
  -4   2  12      123.25      137.97     19.56 o 
  -3   2  12     3080.02     2928.84     49.89 o 
  -2   2  12      480.12      446.21     18.35 o 
  -1   2  12     3076.28     3084.28     50.21 o 
   0   2  12     2575.50     2793.60     46.10 o 
   1   2  12        4.14       21.36     13.86 o 
   2   2  12     2363.63     2204.27     50.33 o 
   3   2  12     1690.50     1599.87     31.78 o 
   4   2  12     1004.01      937.64     28.86 o 
   5   2  12     4092.28     3882.70     69.64 o 
   6   2  12        5.44       20.37     16.25 o 
   7   2  12     1775.63     1755.97     42.74 o 
   8   2  12      400.31      434.94     28.75 o 
   9   2  12      351.06      330.17     34.02 o 
  10   2  12      882.20      963.50     46.75 o 
  11   2  12       12.36       -0.58     31.00 o 
  12   2  12      183.99      181.72     48.82 o 
  -9   3  12       40.75       77.72     45.24 o 
  -8   3  12       66.35      104.74     38.05 o 
  -7   3  12      413.48      394.99     38.54 o 
  -6   3  12       81.31       59.86     28.72 o 
  -5   3  12      349.43      400.95     32.58 o 
  -4   3  12      608.03      658.95     37.12 o 
  -3   3  12      488.05      528.28     27.42 o 
  -2   3  12     3654.89     3695.66     59.30 o 
  -1   3  12       84.01       96.41     13.77 o 
   0   3  12     4646.79     4219.76     65.07 o 
   1   3  12     1692.57     1576.16     37.43 o 
   2   3  12      177.83      209.95     14.68 o 
   3   3  12     3037.10     3170.95     51.18 o 
   4   3  12     1047.74     1103.14     26.93 o 
   5   3  12     2068.02     1981.94     44.00 o 
   6   3  12     2482.33     2322.42     49.73 o 
   7   3  12        1.93      -13.48     16.63 o 
   8   3  12     1744.99     1765.52     56.45 o 
   9   3  12      354.02      327.00     25.38 o 
  10   3  12      311.95      401.96     28.92 o 
  11   3  12      291.86      252.09     40.51 o 
  12   3  12        1.71        8.89     39.01 o 
  13   3  12      136.14      184.16     54.13 o 
  -9   4  12      100.89      102.99     43.89 o 
  -8   4  12       14.90       -2.51     34.43 o 
  -7   4  12      418.43      557.61     43.86 o 
  -6   4  12      474.09      476.21     45.50 o 
  -5   4  12       12.05       13.77     17.36 o 
  -4   4  12      879.79      903.19     32.73 o 
  -3   4  12      550.52      579.29     26.58 o 
  -2   4  12      336.12      362.95     35.72 o 
  -1   4  12     2881.59     2965.51     59.43 o 
   0   4  12        1.05       23.18     14.43 o 
   1   4  12     3823.92     3955.08    127.58 o 
   2   4  12     1167.94     1219.28     32.11 o 
   3   4  12     1329.22     1316.72     33.43 o 
   4   4  12     2911.94     2930.32    105.42 o 
   5   4  12      249.79      231.34     23.14 o 
   6   4  12     1180.67     1324.30    115.00 o 
   7   4  12      970.47     1073.73     41.59 o 
   8   4  12      243.16      270.83     28.15 o 
   9   4  12     1134.91     1163.59     49.26 o 
  10   4  12      130.49      119.81     60.31 o 
  11   4  12      178.22      181.64     44.08 o 
  12   4  12      206.89      211.87     50.25 o 
  13   4  12        2.07       14.59     50.08 o 
  -9   5  12        1.81      -36.87     66.39 o 
  -8   5  12      249.97      329.55     67.17 o 
  -7   5  12      108.14      118.11     52.75 o 
  -6   5  12      300.99      335.41     29.77 o 
  -5   5  12      450.51      427.67     28.65 o 
  -4   5  12      129.75      150.22     22.87 o 
  -3   5  12     1081.77     1136.83     36.36 o 
  -2   5  12      546.07      552.63     25.67 o 
  -1   5  12      760.28      801.28     28.64 o 
   0   5  12     2844.81     2703.89     47.12 o 
   1   5  12      103.46      146.06     24.08 o 
   2   5  12     2799.32     2732.69     53.98 o 
   3   5  12      775.79      772.51     25.65 o 
   4   5  12     2347.17     2317.35     58.33 o 
   5   5  12     2065.02     1970.92     76.50 o 
   6   5  12      110.15       50.56     19.95 o 
   7   5  12      857.28      909.97     38.68 o 
   8   5  12      828.10      827.34     38.02 o 
   9   5  12      144.85      159.63     54.74 o 
  10   5  12      779.90      713.06     80.34 o 
  11   5  12       27.37        9.93     32.10 o 
  12   5  12      235.69      225.43     47.74 o 
  -9   6  12       22.71       15.45     71.06 o 
  -8   6  12      128.33      143.84     61.99 o 
  -7   6  12      285.19      301.41     42.61 o 
  -6   6  12        2.23       -7.31     25.12 o 
  -5   6  12      633.22      667.04     34.34 o 
  -4   6  12      486.14      533.03     29.86 o 
  -3   6  12      226.91      234.16     23.32 o 
  -2   6  12     1792.26     1835.88     38.31 o 
  -1   6  12      184.37      188.03     15.62 o 
   0   6  12     1377.37     1391.10     31.13 o 
   1   6  12     2093.31     2076.56     59.47 o 
   2   6  12       47.94       23.47     13.54 o 
   3   6  12     2677.31     2557.06     51.58 o 
   4   6  12      723.64      808.95     32.41 o 
   5   6  12     1301.99     1237.63     41.18 o 
   6   6  12     1191.32     1237.32     44.81 o 
   7   6  12       37.39       34.23     20.87 o 
   8   6  12     1111.65     1108.62     43.60 o 
   9   6  12      317.31      363.67     32.41 o 
  10   6  12      153.06      173.44     37.00 o 
  11   6  12      352.71      323.34     44.98 o 
  12   6  12        0.40       17.27     41.79 o 
  -8   7  12       24.30       48.09     67.69 o 
  -7   7  12       49.02       67.31     27.70 o 
  -6   7  12      268.58      262.05     30.56 o 
  -5   7  12        7.74        2.07     27.21 o 
  -4   7  12      583.67      599.46     27.87 o 
  -3   7  12      307.12      367.69     33.66 o 
  -2   7  12      837.32      865.95     40.49 o 
  -1   7  12     1636.19     1701.69     36.05 o 
   0   7  12        4.84        9.53     12.58 o 
   1   7  12     1345.85     1263.28     59.49 o 
   2   7  12     1199.10     1106.25     30.63 o 
   3   7  12      654.05      634.61     27.31 o 
   4   7  12     2522.39     2536.68     68.60 o 
   5   7  12      325.59      290.30     22.62 o 
   6   7  12      726.76      691.07     66.01 o 
   7   7  12      983.26      959.44     67.51 o 
   8   7  12      110.80      111.66     32.77 o 
   9   7  12      712.74      751.04     39.33 o 
  10   7  12      113.22      102.83     36.61 o 
  11   7  12      208.89      193.14     40.49 o 
  -8   8  12       63.08        2.50     44.47 o 
  -7   8  12       24.06       20.32     19.10 o 
  -6   8  12      150.76      162.38     21.14 o 
  -5   8  12      299.98      293.48     33.82 o 
  -4   8  12        1.59       -0.45     15.28 o 
  -3   8  12      786.75      785.08     25.02 o 
  -2   8  12      157.38      138.00     19.95 o 
  -1   8  12      618.28      582.23     21.16 o 
   0   8  12     1320.00     1306.05     34.37 o 
   1   8  12        6.10       16.58     12.16 o 
   2   8  12     1794.95     1769.48     39.77 o 
   3   8  12      409.17      478.97     23.15 o 
   4   8  12      902.15      777.98     33.93 o 
   5   8  12     1213.28     1179.28     48.61 o 
   6   8  12        0.61        2.90     29.10 o 
   7   8  12      658.30      746.36     41.34 o 
   8   8  12      391.70      348.79     24.76 o 
   9   8  12       39.69       24.35     29.79 o 
  10   8  12      353.08      347.34     40.41 o 
  11   8  12       12.72        5.96     34.62 o 
  -7   9  12      100.09       87.72     32.77 o 
  -6   9  12        1.85      -14.40     23.74 o 
  -5   9  12      193.93      163.83     29.77 o 
  -4   9  12      147.11      167.04     27.88 o 
  -3   9  12      134.62      139.39     24.89 o 
  -2   9  12      593.26      614.27     43.58 o 
  -1   9  12       83.22       83.84     20.88 o 
   0   9  12      440.50      433.44     33.36 o 
   1   9  12      971.72      897.73     34.36 o 
   2   9  12       84.66       81.71     10.63 o 
   3   9  12     1567.31     1516.66     38.87 o 
   4   9  12      125.40      137.14     15.93 o 
   5   9  12      543.79      559.21     26.65 o 
   6   9  12      671.77      698.09     27.01 o 
   7   9  12       15.58       -6.26     17.55 o 
   8   9  12      501.51      503.66     33.57 o 
   9   9  12      257.04      231.99     31.86 o 
  10   9  12      123.02       75.03     32.64 o 
  -7  10  12       40.06       27.12     43.40 o 
  -6  10  12      160.57      165.84     33.32 o 
  -5  10  12        0.03       -4.48     29.95 o 
  -4  10  12      189.31      176.54     30.39 o 
  -3  10  12      179.09      200.18     28.95 o 
  -2  10  12      156.55      125.63     26.37 o 
  -1  10  12      770.37      841.29     35.77 o 
   0  10  12        3.96       -0.48     21.31 o 
   1  10  12      425.75      471.20     28.78 o 
   2  10  12      604.56      528.75     68.51 o 
   3  10  12       97.33       79.78     39.20 o 
   4  10  12      820.77      863.04     61.30 o 
   5  10  12      152.72      151.78     40.06 o 
   6  10  12      699.65      664.82     33.21 o 
   7  10  12      285.37      276.91     20.72 o 
   8  10  12       28.99       17.59     21.22 o 
   9  10  12      266.52      252.28     27.88 o 
  10  10  12       19.66       18.39     30.65 o 
  -6  11  12       75.69       37.62     43.80 o 
  -5  11  12       49.11       35.63     39.14 o 
  -4  11  12        9.62       20.72     29.94 o 
  -3  11  12      309.40      362.83     33.02 o 
  -2  11  12       77.03       66.45     25.93 o 
  -1  11  12      289.85      269.07     57.72 o 
   0  11  12      240.69      215.05     72.19 o 
   1  11  12        8.42        7.24     27.00 o 
   2  11  12      594.46      660.45     40.25 o 
   3  11  12      246.75      273.86     44.98 o 
   4  11  12       59.43       72.18     43.26 o 
   5  11  12     1045.45     1052.89     69.16 o 
   6  11  12        1.86       -4.37     45.80 o 
   7  11  12      318.68      250.04     57.67 o 
   8  11  12      211.31      222.49     59.06 o 
   9  11  12       31.25       -7.25     56.90 o 
  -5  12  12       55.00       68.29     44.14 o 
  -4  12  12      127.50      116.72     44.21 o 
  -3  12  12       38.47       32.26     29.72 o 
  -2  12  12      289.19      322.86     33.67 o 
  -1  12  12        3.57        3.46     25.11 o 
   0  12  12      205.61      170.37     35.10 o 
   1  12  12      404.55      414.71     39.22 o 
   2  12  12       16.84       13.17     30.30 o 
   3  12  12      445.86      339.46     37.89 o 
   4  12  12      149.20      176.48     50.42 o 
   5  12  12      374.85      375.14     52.15 o 
   6  12  12      256.07      234.58     53.87 o 
   7  12  12        3.97       -8.20     48.87 o 
   8  12  12      186.65      128.38     56.03 o 
   9  12  12       58.16       73.13     64.24 o 
  -4  13  12       77.01       82.27     46.73 o 
  -3  13  12       45.52       22.06     41.59 o 
  -2  13  12       38.51       50.42     53.27 o 
  -1  13  12      151.05      171.25     36.95 o 
   0  13  12        1.16       24.09     33.28 o 
   1  13  12      184.69      176.65     52.41 o 
   2  13  12      175.78      191.90     37.97 o 
   3  13  12       72.98       43.02     36.54 o 
   4  13  12      257.02      253.78     38.79 o 
   5  13  12       14.57      -47.14     50.68 o 
   6  13  12      184.79      342.33     64.75 o 
   7  13  12      137.49      152.82     62.08 o 
   8  13  12        2.43      -16.49     54.82 o 
  -2  14  12       49.21      -15.63     59.49 o 
  -1  14  12       99.90      142.54     60.09 o 
   0  14  12      145.53       69.76     56.12 o 
   1  14  12        0.05      -20.90     37.42 o 
   2  14  12      196.80      262.84     43.09 o 
   3  14  12       33.78       -8.26     39.73 o 
   4  14  12        4.78       -2.42     59.31 o 
   5  14  12      233.80      278.27     65.36 o 
   6  14  12        0.80      -32.55     54.05 o 
   1  15  12       78.16       44.64     62.68 o 
   2  15  12       28.35      117.77     68.03 o 
   3  15  12       66.96      115.26     62.34 o 
  -2 -11  13       56.21      106.45     61.04 o 
  -1 -11  13       94.38      111.25     46.41 o 
   0 -11  13      202.47      237.43     52.23 o 
   1 -11  13        4.23      -13.32     37.36 o 
   2 -11  13      286.25      271.64     44.02 o 
   3 -11  13       39.57       19.17     39.06 o 
   4 -11  13       87.43       64.55     40.43 o 
   5 -11  13      129.08      124.20     43.85 o 
  -4 -10  13      101.58       68.55     57.24 o 
  -3 -10  13       55.15       66.31     56.03 o 
  -2 -10  13      248.77      178.29     57.93 o 
  -1 -10  13       23.84       75.55     35.93 o 
   0 -10  13      257.17      251.13     39.25 o 
   1 -10  13      380.07      396.32     44.64 o 
   2 -10  13       35.65       19.57     34.40 o 
   3 -10  13      364.19      375.44     43.77 o 
   4 -10  13       34.01       -5.52     36.93 o 
   5 -10  13      153.13      130.71     41.64 o 
   6 -10  13      162.43      151.31     41.78 o 
   7 -10  13        1.62      -14.21     40.32 o 
  -5  -9  13        5.71       17.21     39.96 o 
  -4  -9  13      352.71      383.25     58.19 o 
  -3  -9  13      180.52      203.59     52.41 o 
  -2  -9  13      123.68       44.46     45.50 o 
  -1  -9  13      478.49      415.90     41.16 o 
   0  -9  13       20.05       31.51     32.26 o 
   1  -9  13      507.33      373.97     51.46 o 
   2  -9  13      313.47      301.51     76.50 o 
   3  -9  13       89.96       61.11     34.87 o 
   4  -9  13      449.87      465.81     43.41 o 
   5  -9  13       33.58       29.70     34.46 o 
   6  -9  13      183.35      197.36     39.38 o 
   7  -9  13      162.15      166.49     45.61 o 
   8  -9  13       19.17       23.13     41.93 o 
  -6  -8  13      153.09      130.78     43.84 o 
  -5  -8  13      167.47      224.54     41.55 o 
  -4  -8  13       53.05       78.55     37.32 o 
  -3  -8  13      485.03      486.17     58.97 o 
  -2  -8  13       63.61       97.65     43.77 o 
  -1  -8  13      549.63      445.46     37.81 o 
   0  -8  13      712.84      667.31     62.51 o 
   1  -8  13       23.97       29.22     24.24 o 
   2  -8  13      713.54      765.04     66.70 o 
   3  -8  13      220.92      191.46     33.89 o 
   4  -8  13      275.58      277.85     35.88 o 
   5  -8  13      615.33      642.54     44.10 o 
   6  -8  13       26.56       18.04     28.34 o 
   7  -8  13      301.20      314.08     33.63 o 
   8  -8  13      105.52       86.24     32.72 o 
   9  -8  13       52.27       54.79     41.32 o 
  -7  -7  13      208.71      140.24     45.50 o 
  -6  -7  13        6.66        1.09     23.09 o 
  -5  -7  13      437.23      394.53     43.81 o 
  -4  -7  13      345.05      402.10     41.25 o 
  -3  -7  13       99.99      110.26     33.39 o 
  -2  -7  13      655.88      625.48     58.84 o 
  -1  -7  13       35.59       26.92     22.68 o 
   0  -7  13      771.60      689.91     41.74 o 
   1  -7  13      887.18      826.07     35.98 o 
   2  -7  13      112.91       97.69     24.40 o 
   3  -7  13     1022.68     1031.67     39.83 o 
   4  -7  13      108.06      146.63     25.67 o 
   5  -7  13      445.13      498.25     55.23 o 
   6  -7  13      452.01      448.37     31.92 o 
   7  -7  13        8.58       -3.73     25.39 o 
   8  -7  13      349.58      384.36     35.30 o 
   9  -7  13       66.69        3.19     53.70 o 
  10  -7  13       63.26      143.67     61.56 o 
  -7  -6  13      104.20       93.05     42.01 o 
  -6  -6  13      289.95      301.33     31.24 o 
  -5  -6  13       21.92       -7.41     21.49 o 
  -4  -6  13      660.53      606.14     56.03 o 
  -3  -6  13      261.79      230.04     21.01 o 
  -2  -6  13      370.51      461.08     20.71 o 
  -1  -6  13     1037.04     1055.66     50.68 o 
   0  -6  13       42.89       60.06     21.38 o 
   1  -6  13      797.84      841.56     34.36 o 
   2  -6  13      528.52      553.84     30.68 o 
   3  -6  13      435.82      480.19     40.55 o 
   4  -6  13     1316.62     1346.48     46.73 o 
   5  -6  13       21.93       45.41     21.61 o 
   6  -6  13      378.20      406.42     29.43 o 
   7  -6  13      321.79      357.04     44.70 o 
   8  -6  13       35.89      -10.58     31.10 o 
   9  -6  13      282.48      326.84     42.44 o 
  10  -6  13       51.91      101.88     55.34 o 
  -8  -5  13      180.43      190.32     46.45 o 
  -7  -5  13       31.63       32.35     26.80 o 
  -6  -5  13      311.95      292.77     27.88 o 
  -5  -5  13      430.10      451.13     62.78 o 
  -4  -5  13       34.86       34.04     19.93 o 
  -3  -5  13     1033.51     1008.44     33.93 o 
  -2  -5  13      141.58      131.22     16.80 o 
  -1  -5  13     1193.28     1066.10     28.20 o 
   0  -5  13     2169.74     2092.00     41.68 o 
   1  -5  13        9.18       20.31     12.98 o 
   2  -5  13     1270.36     1301.24     32.36 o 
   3  -5  13      568.51      623.63     22.72 o 
   4  -5  13      489.31      503.95     18.59 o 
   5  -5  13     1308.83     1265.83     28.05 o 
   6  -5  13        4.33        3.54     20.31 o 
   7  -5  13      674.43      676.09     34.11 o 
   8  -5  13      192.18      215.19     81.11 o 
   9  -5  13       77.64       16.82     33.93 o 
  10  -5  13      279.03      314.74     88.50 o 
  11  -5  13       11.09      -16.49     50.08 o 
  -8  -4  13       53.16       79.82     43.22 o 
  -7  -4  13      292.50      289.24     33.21 o 
  -6  -4  13       10.93       16.22     25.69 o 
  -5  -4  13      516.27      519.92     46.01 o 
  -4  -4  13      738.58      812.47     31.46 o 
  -3  -4  13      225.31      223.88     21.80 o 
  -2  -4  13     1513.74     1502.24     51.60 o 
  -1  -4  13       41.99       43.68     14.83 o 
   0  -4  13     1099.33     1135.55     37.08 o 
   1  -4  13     1027.11     1031.81     27.50 o 
   2  -4  13      190.53      209.96     14.85 o 
   3  -4  13     2082.32     1992.04     35.98 o 
   4  -4  13      801.71      819.74     45.36 o 
   5  -4  13      725.86      799.20     24.57 o 
   6  -4  13     1468.49     1430.65     38.66 o 
   7  -4  13       14.04       16.80     27.85 o 
   8  -4  13      546.60      561.36     26.59 o 
   9  -4  13       88.71      125.96     21.71 o 
  10  -4  13       97.44      108.81     23.43 o 
  11  -4  13      182.93      216.19     29.66 o 
  -8  -3  13       28.47       13.65     29.03 o 
  -7  -3  13      173.15      149.44     28.35 o 
  -6  -3  13      549.24      487.02     30.62 o 
  -5  -3  13        2.19      -18.21     20.26 o 
  -4  -3  13     1285.49     1253.77     51.84 o 
  -3  -3  13      406.35      444.52     24.56 o 
  -2  -3  13      884.82      944.20     35.26 o 
  -1  -3  13     2691.84     2683.45     66.46 o 
   0  -3  13       72.67       64.35     13.45 o 
   1  -3  13     1658.19     1645.10     33.31 o 
   2  -3  13     1141.99     1033.96     24.51 o 
   3  -3  13      868.11      985.84     23.58 o 
   4  -3  13     2345.90     2312.64     52.88 o 
   5  -3  13      373.41      368.13     19.17 o 
   6  -3  13     1159.62     1182.18     30.39 o 
   7  -3  13      868.50      868.32     30.44 o 
   8  -3  13       88.24       97.44     20.83 o 
   9  -3  13      744.45      696.04     30.48 o 
  10  -3  13       80.50       79.90     23.78 o 
  11  -3  13      113.93      174.30     39.33 o 
  12  -3  13      128.57      117.07     52.15 o 
  -9  -2  13       35.94       32.82     45.21 o 
  -8  -2  13      216.76      230.90     32.58 o 
  -7  -2  13       20.06       -6.15     25.86 o 
  -6  -2  13      401.71      376.24     28.90 o 
  -5  -2  13      759.35      739.44     32.49 o 
  -4  -2  13       87.01       94.87     20.57 o 
  -3  -2  13     1430.69     1425.35     80.65 o 
  -2  -2  13      479.21      425.38     23.14 o 
  -1  -2  13     1449.34     1471.50     40.34 o 
   0  -2  13     2905.13     3030.00     41.44 o 
   1  -2  13        1.09        0.94     11.08 o 
   2  -2  13     4074.37     4002.40     56.00 o 
   3  -2  13       82.41       82.84     12.34 o 
   4  -2  13      738.80      805.80     24.02 o 
   5  -2  13     2630.69     2595.84     45.87 o 
   6  -2  13        3.77        2.89     14.06 o 
   7  -2  13      839.27      834.49     29.95 o 
   8  -2  13      590.03      588.17     27.58 o 
   9  -2  13      235.54      240.53     33.62 o 
  10  -2  13      562.80      516.48     30.62 o 
  11  -2  13       14.27       -6.38     24.17 o 
  -9  -1  13       37.24       -0.79     41.61 o 
  -8  -1  13       80.21      155.99     30.78 o 
  -7  -1  13      357.43      467.04     32.30 o 
  -6  -1  13        1.17       16.46     22.67 o 
  -5  -1  13      573.77      575.66     31.33 o 
  -4  -1  13      379.32      388.42     26.03 o 
  -3  -1  13       96.70       98.26     18.40 o 
  -2  -1  13     2558.20     2533.60     68.62 o 
  -1  -1  13      300.73      268.25     19.17 o 
   0  -1  13     2441.42     2458.76     38.76 o 
   1  -1  13     4316.99     4515.87     55.85 o 
   2  -1  13     1294.45     1231.85     25.71 o 
   3  -1  13     1414.51     1439.74     39.82 o 
   4  -1  13      751.01      851.75     24.32 o 
   5  -1  13      481.87      487.03     20.08 o 
   6  -1  13     1124.89     1279.24     30.76 o 
   7  -1  13        4.68       12.89     17.37 o 
   8  -1  13     1348.95     1282.65     50.65 o 
   9  -1  13      218.10      226.90     34.37 o 
  10  -1  13      165.87      200.65     67.39 o 
  11  -1  13      299.46      406.79     79.26 o 
  -9   0  13      152.76      179.50     33.49 o 
  -8   0  13       80.77       96.11     30.15 o 
  -7   0  13      187.29      211.35     34.61 o 
  -6   0  13      595.49      575.21     38.46 o 
  -5   0  13        5.96       21.89     20.44 o 
  -4   0  13      939.60      926.81     33.67 o 
  -3   0  13      524.64      498.33     24.90 o 
  -2   0  13      688.56      668.18     32.27 o 
  -1   0  13     2306.13     2251.78     41.23 o 
   0   0  13      160.45      145.54     12.65 o 
   1   0  13     3102.96     3081.90     40.75 o 
   2   0  13     1081.89     1105.29     23.56 o 
   3   0  13     1141.47     1198.02     34.07 o 
   4   0  13     5660.43     5635.46    105.19 o 
   5   0  13      413.25      417.63     18.70 o 
   6   0  13     1409.32     1386.60     64.17 o 
   7   0  13     1123.70     1170.37     35.09 o 
   8   0  13       98.72       75.21     24.20 o 
   9   0  13      858.91      966.19     43.52 o 
  10   0  13       93.92      124.72     31.84 o 
  11   0  13      170.11      126.40     35.41 o 
  12   0  13      160.38      146.77     47.74 o 
  -9   1  13       23.28       27.09     41.38 o 
  -8   1  13      249.59      254.63     44.35 o 
  -7   1  13       69.14       73.22     35.04 o 
  -6   1  13      397.29      383.12     28.92 o 
  -5   1  13     1047.95     1029.66     58.87 o 
  -4   1  13       47.90       33.64     19.58 o 
  -3   1  13     1790.68     1729.15     42.60 o 
  -2   1  13      216.74      269.09     21.65 o 
  -1   1  13      923.34      841.79     23.71 o 
   0   1  13     2235.44     2050.41     37.87 o 
   1   1  13      336.20      336.21     16.31 o 
   2   1  13     2495.05     2378.28     36.59 o 
   3   1  13      919.38      910.94     29.19 o 
   4   1  13      462.31      443.94     21.82 o 
   5   1  13     2839.78     2808.87     86.68 o 
   6   1  13       24.82       37.72     21.62 o 
   7   1  13     1354.10     1370.41     50.16 o 
   8   1  13      755.92      624.46     36.25 o 
   9   1  13      118.03      138.20     41.31 o 
  10   1  13      692.65      749.47     43.20 o 
  11   1  13       19.98      -14.21     32.77 o 
  12   1  13      112.01       89.33     38.91 o 
  -9   2  13       56.15       99.81     42.98 o 
  -8   2  13       65.64       63.73     38.98 o 
  -7   2  13      298.67      275.65     38.90 o 
  -6   2  13        1.22       15.66     28.73 o 
  -5   2  13      800.90      745.24     41.16 o 
  -4   2  13      761.38      782.51     39.89 o 
  -3   2  13      389.51      448.69     20.51 o 
  -2   2  13     2985.61     2911.52     69.92 o 
  -1   2  13      211.58      206.29     15.92 o 
   0   2  13     1209.43     1297.89     35.05 o 
   1   2  13     3490.33     3638.29     67.45 o 
   2   2  13      570.09      499.12     19.34 o 
   3   2  13     5471.50     5131.54     77.59 o 
   4   2  13     1202.11     1196.29     33.59 o 
   5   2  13     1403.57     1331.94     53.54 o 
   6   2  13     1528.15     1581.31     75.45 o
[truncated: 112,352 more chars]
